# Supplementary material for: Cross-trait analyses with migraine reveal widespread pleiotropy and suggest a vascular component to migraine headache
Source: Int J Epidemiol. 2020 Apr 19;49(3):1022–31. doi: 10.1093/ije/dyaa050 (PMC7394956; doi:10.1093/ije/dyaa050)
Supplement: dyaa050_Supplementary_Data [file dyaa050_supplementary_data.zip › dyaa050_Supplementary_Data/ije-2019-08-1138-File002.xlsx]

## Sheet: Table Summary
Table #	Description
1	UKB LDSC results
2	UKB trait definitions
3	UKB MR Results-Mi All
4	UKB MR Results-Mi WA
5	UKB MR Result- Mi WO
6	Cardiogram LDSC
7	Blood pressure LDSC
8	Lipids LDSC
9	Autoimmune LDSC
10	Education LDSC
11	Neuropychiatric LDSC
12	Neuroticism MR Presso
13	Blood traits LDSC
14	Alzheimer's LDSC
15	Calcium
16	Magnesium LDSC
17	Vitamin D LDSC
18	Calcium and Blood pressure MR
Abbreviation	Meaning
Migr-ALL	Migraine-not stratified by aura
Migr-WA	Migraine with aura
Migr-WO	Migraine without aura

## Sheet: SuppT1_LDSCResultsTable
Cross-trait LDSC of Migraine headache and phenotypes from UK Biobank
UK Biobank trait	Migraine category	Genetic correlation	se	Z-score	P-value
blood_EOSINOPHIL_COUNT	Migr-WO	-0.0035	0.0424	-0.0814	0.9351
blood_EOSINOPHIL_COUNT	Migr-ALL	-0.0006	0.025	-0.025	0.98
blood_EOSINOPHIL_COUNT	Migr-WA	0.0136	0.0528	0.2567	0.7974
blood_HIGH_LIGHT_SCATTER_RETICULOCYTE_COUNT	Migr-ALL	0.0497	0.0256	1.9374	0.0527
blood_HIGH_LIGHT_SCATTER_RETICULOCYTE_COUNT	Migr-WO	-0.0111	0.0432	-0.256	0.7979
blood_HIGH_LIGHT_SCATTER_RETICULOCYTE_COUNT	Migr-WA	-0.0989	0.0554	-1.7868	0.074
blood_LYMPHOCYTE_COUNT	Migr-WO	-0.0569	0.0385	-1.4794	0.139
blood_LYMPHOCYTE_COUNT	Migr-ALL	0.0318	0.0218	1.4581	0.1448
blood_LYMPHOCYTE_COUNT	Migr-WA	0.0508	0.0483	1.0524	0.2926
blood_MEAN_CORPUSCULAR_HEMOGLOBIN	Migr-ALL	-0.0468	0.0209	-2.2377	0.0252
blood_MEAN_CORPUSCULAR_HEMOGLOBIN	Migr-WO	-0.0471	0.0347	-1.3579	0.1745
blood_MEAN_CORPUSCULAR_HEMOGLOBIN	Migr-WA	-0.0387	0.0419	-0.9234	0.3558
blood_MEAN_PLATELET_VOL	Migr-ALL	-0.0545	0.0213	-2.5555	0.0106
blood_MEAN_PLATELET_VOL	Migr-WO	-0.0732	0.0313	-2.3347	0.0196
blood_MEAN_PLATELET_VOL	Migr-WA	-0.109	0.0452	-2.4129	0.0158
blood_MEAN_SPHERED_CELL_VOL	Migr-ALL	-0.0176	0.0219	-0.8036	0.4216
blood_MEAN_SPHERED_CELL_VOL	Migr-WO	-0.0055	0.0372	-0.1484	0.882
blood_MEAN_SPHERED_CELL_VOL	Migr-WA	0.0096	0.0442	0.2168	0.8283
blood_MONOCYTE_COUNT	Migr-ALL	0.0537	0.0225	2.3889	0.0169
blood_MONOCYTE_COUNT	Migr-WO	-0.0018	0.0353	-0.0503	0.9599
blood_MONOCYTE_COUNT	Migr-WA	0.0308	0.046	0.6694	0.5032
blood_PLATELET_COUNT	Migr-ALL	0.0745	0.0206	3.6165	0.0003
blood_PLATELET_COUNT	Migr-WO	0.0932	0.0326	2.8569	0.0043
blood_PLATELET_COUNT	Migr-WA	0.1454	0.0417	3.4896	0.0005
blood_PLATELET_DISTRIB_WIDTH	Migr-WO	-0.1029	0.0363	-2.8374	0.0045
blood_PLATELET_DISTRIB_WIDTH	Migr-ALL	-0.0421	0.0243	-1.7323	0.0832
blood_PLATELET_DISTRIB_WIDTH	Migr-WA	-0.044	0.0511	-0.8606	0.3894
blood_RBC_DISTRIB_WIDTH	Migr-ALL	0.0442	0.0208	2.1187	0.0341
blood_RBC_DISTRIB_WIDTH	Migr-WO	0.0569	0.0351	1.6213	0.1049
blood_RBC_DISTRIB_WIDTH	Migr-WA	0.0553	0.051	1.0846	0.2781
blood_RED_COUNT	Migr-ALL	0.0529	0.0196	2.7028	0.0069
blood_RED_COUNT	Migr-WO	0.0343	0.0357	0.9597	0.3372
blood_RED_COUNT	Migr-WA	0.0319	0.0479	0.6664	0.5051
blood_WHITE_COUNT	Migr-ALL	0.0937	0.0231	4.057	4.9706e-05
blood_WHITE_COUNT	Migr-WO	0.0022	0.0355	0.0617	0.9508
blood_WHITE_COUNT	Migr-WA	0.1163	0.0444	2.6168	0.0089
bmd_HEEL_TSCOREz	Migr-ALL	-0.0572	0.0203	-2.8212	0.0048
bmd_HEEL_TSCOREz	Migr-WO	-0.0404	0.0327	-1.2335	0.2174
bmd_HEEL_TSCOREz	Migr-WA	-0.0807	0.0459	-1.7587	0.0786
body_BALDING1	Migr-WO	0.0724	0.039	1.8553	0.0636
body_BALDING1	Migr-ALL	0.0313	0.0271	1.155	0.2481
body_BALDING1	Migr-WA	0.0827	0.0609	1.3594	0.174
body_BALDING4	Migr-ALL	-0.0387	0.0271	-1.429	0.153
body_BALDING4	Migr-WO	-0.0457	0.042	-1.0873	0.2769
body_BALDING4	Migr-WA	-0.0767	0.0577	-1.3289	0.1839
body_BMIz	Migr-WO	-0.0419	0.0346	-1.2113	0.2258
body_BMIz	Migr-ALL	0.0172	0.0243	0.7055	0.4805
body_BMIz	Migr-WA	-0.098	0.0487	-2.0129	0.0441
body_HEIGHTz	Migr-ALL	-0.0616	0.0205	-3.0115	0.0026
body_HEIGHTz	Migr-WO	-0.0431	0.032	-1.3473	0.1779
body_HEIGHTz	Migr-WA	-0.0231	0.0478	-0.4825	0.6294
body_WHRadjBMIz	Migr-ALL	0.0565	0.0223	2.5358	0.0112
body_WHRadjBMIz	Migr-WO	0.0665	0.036	1.8476	0.0647
body_WHRadjBMIz	Migr-WA	0.031	0.0426	0.7281	0.4666
bp_DIASTOLICadjMEDz	Migr-WA	0.126	0.0515	2.4483	0.0144
bp_DIASTOLICadjMEDz	Migr-ALL	0.0984	0.0244	4.0358	5.4423e-05
bp_DIASTOLICadjMEDz	Migr-WO	0.1112	0.0415	2.6808	0.0073
bp_SYSTOLICadjMEDz	Migr-ALL	0.0464	0.0265	1.7503	0.0801
bp_SYSTOLICadjMEDz	Migr-WO	-0.0008	0.0413	-0.0204	0.9837
bp_SYSTOLICadjMEDz	Migr-WA	0.0494	0.0524	0.9425	0.3459
cov_EDU_COLLEGE	Migr-ALL	-0.1247	0.0205	-6.0907	1.1242e-09
cov_EDU_COLLEGE	Migr-WO	-0.0554	0.0347	-1.5974	0.1102
cov_EDU_COLLEGE	Migr-WA	-0.0738	0.0492	-1.5	0.1336
cov_EDU_YEARS	Migr-ALL	-0.0894	0.021	-4.2641	2.0074e-05
cov_EDU_YEARS	Migr-WO	-0.0363	0.0355	-1.0215	0.307
cov_EDU_YEARS	Migr-WA	-0.0463	0.0515	-0.8974	0.3695
cov_SMOKING_STATUS	Migr-ALL	0.0899	0.0256	3.514	0.0004
cov_SMOKING_STATUS	Migr-WO	-0.0053	0.0387	-0.1374	0.8907
cov_SMOKING_STATUS	Migr-WA	0.092	0.0601	1.5315	0.1256
disease_AID_ALL	Migr-WA	0.1267	0.0715	1.7714	0.0765
disease_AID_ALL	Migr-ALL	0.1789	0.0348	5.1422	2.7156e-07
disease_AID_ALL	Migr-WO	0.0162	0.0577	0.2804	0.7791
disease_AID_SURE	Migr-ALL	0.1268	0.0524	2.4201	0.0155
disease_AID_SURE	Migr-WO	0.0295	0.096	0.3073	0.7586
disease_AID_SURE	Migr-WA	0.1805	0.1307	1.3806	0.1674
disease_ALLERGY_ECZEMA_DIAGNOSED	Migr-WA	0.1006	0.0556	1.8074	0.0707
disease_ALLERGY_ECZEMA_DIAGNOSED	Migr-ALL	0.11	0.0276	3.9812	6.8556e-05
disease_ALLERGY_ECZEMA_DIAGNOSED	Migr-WO	0.1063	0.0444	2.3923	0.0167
disease_ASTHMA_DIAGNOSED	Migr-ALL	0.1384	0.0323	4.283	1.8436e-05
disease_ASTHMA_DIAGNOSED	Migr-WO	0.0914	0.0464	1.9708	0.0487
disease_ASTHMA_DIAGNOSED	Migr-WA	0.0816	0.0641	1.2728	0.2031
disease_CARDIOVASCULAR	Migr-WA	0.1886	0.0528	3.5697	0.0004
disease_CARDIOVASCULAR	Migr-ALL	0.1735	0.0242	7.1542	8.4172e-13
disease_CARDIOVASCULAR	Migr-WO	0.1213	0.0417	2.9073	0.0036
disease_DERMATOLOGY	Migr-ALL	0.1138	0.0525	2.1668	0.0302
disease_DERMATOLOGY	Migr-WO	0.0175	0.0854	0.2053	0.8373
disease_DERMATOLOGY	Migr-WA	0.0422	0.1064	0.3969	0.6914
disease_HI_CHOL_SELF_REP	Migr-WA	0.3	0.0689	4.3556	1.3269e-05
disease_HI_CHOL_SELF_REP	Migr-ALL	0.1597	0.0336	4.7576	1.9589e-06
disease_HI_CHOL_SELF_REP	Migr-WO	0.0473	0.0539	0.8779	0.38
disease_HYPOTHYROIDISM_SELF_REP	Migr-ALL	0.0741	0.0311	2.3831	0.0172
disease_HYPOTHYROIDISM_SELF_REP	Migr-WO	-0.0161	0.0527	-0.3055	0.76
disease_HYPOTHYROIDISM_SELF_REP	Migr-WA	0.0676	0.0566	1.1941	0.2324
disease_RESPIRATORY_ENT	Migr-WA	0.1211	0.0675	1.7934	0.0729
disease_RESPIRATORY_ENT	Migr-ALL	0.1504	0.0328	4.5818	4.6088e-06
disease_RESPIRATORY_ENT	Migr-WO	0.079	0.0482	1.6401	0.101
disease_T2D	Migr-ALL	0.0862	0.03	2.8709	0.0041
disease_T2D	Migr-WO	-0.0352	0.0466	-0.7538	0.451
disease_T2D	Migr-WA	0.0618	0.0646	0.9565	0.3388
impedance_BASAL_METABOLIC_RATEz	Migr-WA	-0.1191	0.0512	-2.3275	0.0199
impedance_BASAL_METABOLIC_RATEz	Migr-WO	-0.0723	0.0327	-2.2094	0.0271
impedance_BASAL_METABOLIC_RATEz	Migr-ALL	-0.0498	0.0231	-2.1587	0.0309
lung_FEV1FVCzSMOKE	Migr-WO	-0.0174	0.0376	-0.4631	0.6433
lung_FEV1FVCzSMOKE	Migr-ALL	0.0023	0.0249	0.0924	0.9264
lung_FEV1FVCzSMOKE	Migr-WA	-0.0281	0.0484	-0.5801	0.5618
lung_FVCzSMOKE	Migr-ALL	-0.0187	0.0236	-0.7907	0.4291
lung_FVCzSMOKE	Migr-WO	0.0049	0.0356	0.1383	0.89
lung_FVCzSMOKE	Migr-WA	0.0335	0.0473	0.7077	0.4791
mental_NEUROTICISM	Migr-WA	0.2918	0.0594	4.9142	8.9131e-07
mental_NEUROTICISM	Migr-ALL	0.2623	0.0244	10.7516	5.8223e-27
mental_NEUROTICISM	Migr-WO	0.2085	0.0422	4.9378	7.9015e-07
other_MORNINGPERSON	Migr-WA	-0.0587	0.0588	-0.9986	0.318
other_MORNINGPERSON	Migr-ALL	-0.0409	0.0241	-1.6969	0.0897
other_MORNINGPERSON	Migr-WO	-0.059	0.0439	-1.3437	0.179
pigment_HAIR	Migr-ALL	0.0428	0.0201	2.1252	0.0336
pigment_HAIR	Migr-WO	0.0059	0.0297	0.1986	0.8426
pigment_HAIR	Migr-WA	-0.0067	0.0362	-0.1866	0.8519
pigment_HAIR_blonde	Migr-ALL	0.0487	0.0233	2.0954	0.0361
pigment_HAIR_blonde	Migr-WA	-0.0168	0.0479	-0.3507	0.7258
pigment_HAIR_blonde	Migr-WO	-0.0008	0.0362	-0.0221	0.9824
pigment_HAIR_darkbrown	Migr-WA	0.0529	0.0395	1.3414	0.1798
pigment_HAIR_darkbrown	Migr-ALL	-0.0305	0.0234	-1.3009	0.1933
pigment_HAIR_darkbrown	Migr-WO	-0.0166	0.0329	-0.5046	0.6138
pigment_SKIN	Migr-WA	0.0145	0.0455	0.3186	0.75
pigment_SKIN	Migr-ALL	0.067	0.0255	2.6262	0.0086
pigment_SKIN	Migr-WO	0.053	0.0338	1.567	0.1171
pigment_SUNBURN	Migr-WA	0.0505	0.0548	0.9224	0.3563
pigment_SUNBURN	Migr-ALL	0.0455	0.028	1.625	0.1042
pigment_SUNBURN	Migr-WO	-0.023	0.0393	-0.5851	0.5585
pigment_TANNING	Migr-WA	-0.0183	0.0417	-0.4396	0.6602
pigment_TANNING	Migr-ALL	-0.0815	0.0252	-3.2404	0.0012
pigment_TANNING	Migr-WO	-0.0426	0.0313	-1.3613	0.1734
repro_MENARCHE_AGE	Migr-WA	0.0432	0.0467	0.9243	0.3553
repro_MENARCHE_AGE	Migr-ALL	0.0515	0.0239	2.1544	0.0312
repro_MENARCHE_AGE	Migr-WO	0.0447	0.0347	1.2892	0.1973
repro_MENOPAUSE_AGE	Migr-WA	-0.0256	0.069	-0.3708	0.7108
repro_MENOPAUSE_AGE	Migr-ALL	-0.0929	0.0341	-2.7248	0.0064
repro_MENOPAUSE_AGE	Migr-WO	-0.1492	0.0578	-2.5802	0.0099
repro_NumberChildrenEverBorn_Pooled	Migr-WA	0.0309	0.0736	0.4196	0.6748
repro_NumberChildrenEverBorn_Pooled	Migr-WO	0.0614	0.047	1.3069	0.1912
repro_NumberChildrenEverBorn_Pooled	Migr-ALL	0.0361	0.031	1.1669	0.2432

## Sheet: Supp_T2_UKBiobank_Trait_Defn
TRAIT	Trait abbreviation	N	Neff	UKBB Column Codes	Additional information on coding
Eosinophil Count	blood_EOSINOPHIL_COUNT	439938	513860	30150-0.0	-
High Light Scatter Reticulocyte Count	blood_HIGH_LIGHT_SCATTER_RETICULOCYTE_COUNT	437490	520011	30300-0.0	-
Lymphocyte Count	blood_LYMPHOCYTE_COUNT	443940	509278	30120-0.0	-
Mean Corpular Hemoglobin	blood_MEAN_CORPUSCULAR_HEMOGLOBIN	443686	572864	30050-0.0	-
Mean Platelet Volume	blood_MEAN_PLATELET_VOL	445163	694867	30100-0.0	-
Mean Sphered Cell Volume	blood_MEAN_SPHERED_CELL_VOL	437542	535538	30270-0.0	-
Monocyte Count	blood_MONOCYTE_COUNT	442620	545193	30130-0.0	-
Platelet Count	blood_PLATELET_COUNT	444382	600969	30080-0.0	-
Platelet Distribution Width	blood_PLATELET_DISTRIB_WIDTH	444656	572202	30110-0.0	-
Red Blood Cell Distribution Width	blood_RBC_DISTRIB_WIDTH	442700	514929	30070-0.0	-
Red Blood Cell Count	blood_RED_COUNT	445174	526541	30010-0.0	-
White Blood Cell Count	blood_WHITE_COUNT	444502	503190	30000-0.0	-
Heel T Score	bmd_HEEL_TSCOREz	445921	583315	4106-0.0+4125-0.0	-
Balding Type I	body_BALDING1	208336	247332	2395-0.0	balding pattern 1 vs. other
Balding Type IV	body_BALDING4	208336	245798	2395-0.0	balding pattern 4 vs. other
BMI	body_BMIz	457824	532396	21001-0.0	-
Height	body_HEIGHTz	458303	673879	50-0.0	-
Waist-hip Ratio	body_WHRadjBMIz	458417	502773	48-0.0/49-0.0	-
Diastolic Blood Pressure	bp_DIASTOLICadjMEDz	422771	490470	4079-0.0~4079-0.1	-
Systolic Blood Pressure	bp_SYSTOLICadjMEDz	422771	469767	4080-0.0~4080-0.1	-
College Education	cov_EDU_COLLEGE	454813	470942	6138-0.0~6138-0.5	College or University degree
Years of Education	cov_EDU_YEARS	454813	461458	6138-0.0~6138-0.5	College or University degree = 20 years; A levels/AS levels or equivalent = 13 years; O levels/GCSEs or equivalent = 10 years; CSEs or equivalent = 10 years; NVQ or HND or HNC or equivalent = 19 years; Other professional qualifications eg: nursing, teaching = 15 years; None of the above = 7 years; Prefer not to answer = NA (Phenotype construction based on Okbay et al. 2016 Nature, Tables S1.2 and…
Smoking Status	cov_SMOKING_STATUS	457683	468171	20116-0.0	1=Previous; 2=Current
Auto Immune Traits	disease_AID_ALL	459324	469185	20002-0.0~20002-0.28	1154 (ibs); 1222 (t1d); 1224 (thyroid problem); 1225 (hyperthyroidism/thyrotoxicosis); 1226 (hypothyroidism/myxoedema); 1256 (guillainBarre); 1260 (myasthenia); 1261 (ms); 1313 (as); 1372 (vasculitis); 1377 (polymyalgia); 1378 (wegeners); 1381 (sle); 1382 (sjogren); 1384 (sysSclerosis); 1437 (myasthenia); 1453 (psoriasis); 1456 (celiac); 1461 (ibd); 1462 (crohn); 1463 (uc); 1464 (ra); 1477 (psorA…
Auto Immune Traits (Sure)	disease_AID_SURE	459324	419607	20002-0.0~20002-0.28	1222 (t1d); 1256 (guillainBarre); 1260 (myasthenia); 1261 (ms); 1372 (vasculitis); 1378 (wegeners); 1381 (sle); 1382 (sjogren); 1384 (sysSclerosis); 1437 (myasthenia); 1456 (celiac); 1464 (ra); 1522 (grave); 1661 (vitiligo)
Eczema	disease_ALLERGY_ECZEMA_DIAGNOSED	458699	461200	6152-0.0~6152-0.4	Hayfever, allergic rhinitis or eczema diagnosed by doctor
Asthma	disease_ASTHMA_DIAGNOSED	458699	445866	6152-0.0~6152-0.4	Asthma diagnosed by doctor
Cardiovascular Diseases	disease_CARDIOVASCULAR	459324	477807	20002-0.0~20002-0.28	1065 (hypertension); 1066 (heart/cardiac problem); 1067 (peripheral vascular disease); 1068 (venous thromboembolic disease); 1081 (stroke); 1082 (transient ischaemic attack (tia)); 1083 (subdural haemorrhage/haematoma); 1425 (cerebral aneurysm); 1473 (high cholesterol); 1493 (other venous/lymphatic disease)
Dermatologic Diseases	disease_DERMATOLOGY	459324	459279	20002-0.0~20002-0.28	1452 (eczema/dermatitis); 1453 (psoriasis); 1454 (blistering/desquamating skin disorder); 1455 (chronic skin ulcers); 1548 (acne/acne vulgaris); 1549 (lichen planus); 1550 (lichen sclerosis); 1625 (cellulitis); 1660 (rosacea); 1661 (vitiligo); 1667 (alopecia / hair loss); 1680 (bowen's disease)
High Cholesterol	disease_HI_CHOL_SELF_REP	459324	464736	20002-0.0~20002-0.28	1473
Hypothyroidism	disease_HYPOTHYROIDISM_SELF_REP	459324	473703	20002-0.0~20002-0.28	1226
Respiratory and Ear-nose-throat Diseases	disease_RESPIRATORY_ENT	459324	452193	20002-0.0~20002-0.28	1111 (asthma); 1112 (chronic obstructive airways disease/copd); 1113 (emphysema/chronic bronchitis); 1114 (bronchiectasis); 1115 (interstitial lung disease); 1117 (other respiratory problems); 1413 (nasal/sinus disorder); 1414 (throat or larynx disorder); 1415 (ear/vestibular disorder); 1594 (respiratory infection)
Type 2 Diabetes	disease_T2D	459324	468298	2443.0.0 + 2976-0.0	Age of diagnosis > 30
Basal Metabolic Rate	impedance_BASAL_METABOLIC_RATEz	451316	534046	23105-0.0	-
FEV1-FVC Ratio	lung_FEV1FVCzSMOKE	371949	446812	3062/3063-0.0~3062/3063-0.2	-
Forced Vital Capacity (FVC)	lung_FVCzSMOKE	371949	422877	3062-0.0~3062-0.2	-
Neuroticism	mental_NEUROTICISM	372066	393412	20127-0.0	neuroticism score
Morning Person	other_MORNINGPERSON	410520	452897	1180-0.0	a more morning person vs. a more evening person
Hair Color	pigment_HAIR	452720	713772	1747-0.0	1=black; 2=dark brown; 3=lightbrown; 4=blonde; 5=red
Blonde Hair	pigment_HAIR_blonde	459324	534365	1747-0.0	-
Dark Brown Hair	pigment_HAIR_darkbrown	459324	531771	1747-0.0	-
Skin Color	pigment_SKIN	453609	548203	1717-0.0	very fair/fair vs. other
Sunburn Occasion	pigment_SUNBURN	344229	350233	1737-0.0	any sunburn occasion or not
Tanning	pigment_TANNING	449984	513537	1727-0.0	very/moderately tanned vs. mildly/occasionanlly/never tanned
Age at Menarche	repro_MENARCHE_AGE	242278	279471	2714-0.0	-
Age at Menopause	repro_MENOPAUSE_AGE	143025	156364	3581-0.0	-
Number Children (Pooled)	repro_NumberChildrenEverBorn_Pooled	456500	402204	2405-0.0 + 2734-0.0	More than 6 children coded as outliers
Note: this spreadsheet taken from https://data.broadinstitute.org/alkesgroup/UKBB/readme.xlsx

## Sheet: SuppT3_MiAll_MR_results
Mendelian randomization results on migraine using UK Biobank phenotypes
Exposure Name	Exposure	Outcome	method	nsnp	b	se	pval
Eosinophil Count	blood_EOSINOPHIL_COUNT	Migr-ALL	Weighted median	409	-0.0505183	0.0299489	0.0916382
Eosinophil Count	blood_EOSINOPHIL_COUNT	Migr-ALL	Weighted mode	409	-0.0404902	0.0462909	0.382257
Eosinophil Count	blood_EOSINOPHIL_COUNT	Migr-ALL	Simple mode	409	-0.0525946	0.080173	0.512185
Eosinophil Count	blood_EOSINOPHIL_COUNT	Migr-ALL	MR Egger	409	-0.0273312	0.0443832	0.538369
Eosinophil Count	blood_EOSINOPHIL_COUNT	Migr-ALL	Inverse variance weighted	409	-0.0101309	0.0215099	0.63765
High Light Scatter Reticulocyte Count	blood_HIGH_LIGHT_SCATTER_RETICULOCYTE_COUNT	Migr-ALL	MR Egger	402	-0.047857	0.0404328	0.237267
High Light Scatter Reticulocyte Count	blood_HIGH_LIGHT_SCATTER_RETICULOCYTE_COUNT	Migr-ALL	Simple mode	402	-0.0942239	0.0854806	0.270999
High Light Scatter Reticulocyte Count	blood_HIGH_LIGHT_SCATTER_RETICULOCYTE_COUNT	Migr-ALL	Inverse variance weighted	402	0.0147427	0.0224905	0.512139
High Light Scatter Reticulocyte Count	blood_HIGH_LIGHT_SCATTER_RETICULOCYTE_COUNT	Migr-ALL	Weighted median	402	0.0196215	0.0303436	0.517863
High Light Scatter Reticulocyte Count	blood_HIGH_LIGHT_SCATTER_RETICULOCYTE_COUNT	Migr-ALL	Weighted mode	402	-0.0242921	0.0473625	0.608306
Lymphocyte Count	blood_LYMPHOCYTE_COUNT	Migr-ALL	Weighted median	435	0.0263486	0.0301337	0.381907
Lymphocyte Count	blood_LYMPHOCYTE_COUNT	Migr-ALL	Simple mode	435	-0.0619345	0.0856371	0.469934
Lymphocyte Count	blood_LYMPHOCYTE_COUNT	Migr-ALL	MR Egger	435	0.0362488	0.0583355	0.534673
Lymphocyte Count	blood_LYMPHOCYTE_COUNT	Migr-ALL	Weighted mode	435	0.0149346	0.0482619	0.757128
Lymphocyte Count	blood_LYMPHOCYTE_COUNT	Migr-ALL	Inverse variance weighted	435	0.00711996	0.0259519	0.783814
Mean Corpular Hemoglobin	blood_MEAN_CORPUSCULAR_HEMOGLOBIN	Migr-ALL	Inverse variance weighted	458	-0.0580833	0.0184041	0.00159946
Mean Corpular Hemoglobin	blood_MEAN_CORPUSCULAR_HEMOGLOBIN	Migr-ALL	Simple mode	458	-0.0481946	0.0615936	0.434349
Mean Corpular Hemoglobin	blood_MEAN_CORPUSCULAR_HEMOGLOBIN	Migr-ALL	Weighted mode	458	-0.0213007	0.0315106	0.499393
Mean Corpular Hemoglobin	blood_MEAN_CORPUSCULAR_HEMOGLOBIN	Migr-ALL	Weighted median	458	-0.0147776	0.0236601	0.532249
Mean Corpular Hemoglobin	blood_MEAN_CORPUSCULAR_HEMOGLOBIN	Migr-ALL	MR Egger	458	-0.00326092	0.0321068	0.919147
Mean Platelet Volume	blood_MEAN_PLATELET_VOL	Migr-ALL	MR Egger	586	0.0436773	0.0270088	0.106386
Mean Platelet Volume	blood_MEAN_PLATELET_VOL	Migr-ALL	Inverse variance weighted	586	-0.0105504	0.0158732	0.506264
Mean Platelet Volume	blood_MEAN_PLATELET_VOL	Migr-ALL	Simple mode	586	-0.0314617	0.0521847	0.546815
Mean Platelet Volume	blood_MEAN_PLATELET_VOL	Migr-ALL	Weighted mode	586	-0.00715405	0.0269152	0.790487
Mean Platelet Volume	blood_MEAN_PLATELET_VOL	Migr-ALL	Weighted median	586	0.00423156	0.021936	0.847034
Mean Sphered Cell Volume	blood_MEAN_SPHERED_CELL_VOL	Migr-ALL	Weighted mode	451	0.0293642	0.0325609	0.367633
Mean Sphered Cell Volume	blood_MEAN_SPHERED_CELL_VOL	Migr-ALL	MR Egger	451	0.030976	0.0373902	0.407855
Mean Sphered Cell Volume	blood_MEAN_SPHERED_CELL_VOL	Migr-ALL	Inverse variance weighted	451	-0.0141256	0.0208898	0.498917
Mean Sphered Cell Volume	blood_MEAN_SPHERED_CELL_VOL	Migr-ALL	Weighted median	451	-0.00505237	0.0275515	0.8545
Mean Sphered Cell Volume	blood_MEAN_SPHERED_CELL_VOL	Migr-ALL	Simple mode	451	-0.00181333	0.0761041	0.981001
Monocyte Count	blood_MONOCYTE_COUNT.	Migr-ALL	MR Egger	441	-0.0286942	0.0342333	0.402377
Monocyte Count	blood_MONOCYTE_COUNT.	Migr-ALL	Weighted median	441	-0.00174536	0.0287309	0.951559
Monocyte Count	blood_MONOCYTE_COUNT.	Migr-ALL	Inverse variance weighted	441	0.00463436	0.0187313	0.804589
Monocyte Count	blood_MONOCYTE_COUNT.	Migr-ALL	Simple mode	441	-0.00863146	0.0680274	0.899092
Monocyte Count	blood_MONOCYTE_COUNT.	Migr-ALL	Weighted mode	441	0.00304068	0.0338723	0.928512
Platelet Count	blood_PLATELET_COUNT	Migr-ALL	Inverse variance weighted	586	0.0394183	0.0192719	0.0408183
Platelet Count	blood_PLATELET_COUNT	Migr-ALL	Weighted median	586	0.0243912	0.0243386	0.316266
Platelet Count	blood_PLATELET_COUNT	Migr-ALL	Weighted mode	586	0.020205	0.0323539	0.532542
Platelet Count	blood_PLATELET_COUNT	Migr-ALL	Simple mode	586	0.0323995	0.0579592	0.576371
Platelet Count	blood_PLATELET_COUNT	Migr-ALL	MR Egger	586	0.0185063	0.0356201	0.603577
Platelet Distribution Width	blood_PLATELET_DISTRIB_WIDTH	Migr-ALL	Simple mode	472	-0.110251	0.0519888	0.0344725
Platelet Distribution Width	blood_PLATELET_DISTRIB_WIDTH	Migr-ALL	Weighted mode	472	-0.0488743	0.0306178	0.111099
Platelet Distribution Width	blood_PLATELET_DISTRIB_WIDTH	Migr-ALL	MR Egger	472	-0.0352506	0.0330617	0.286878
Platelet Distribution Width	blood_PLATELET_DISTRIB_WIDTH	Migr-ALL	Weighted median	472	-0.0235364	0.0242214	0.33119
Platelet Distribution Width	blood_PLATELET_DISTRIB_WIDTH	Migr-ALL	Inverse variance weighted	472	-0.00792692	0.0192929	0.681166
Red Blood Cell Distribution Width	blood_RBC_DISTRIB_WIDTH	Migr-ALL	Simple mode	392	-0.0877245	0.0700672	0.211316
Red Blood Cell Distribution Width	blood_RBC_DISTRIB_WIDTH	Migr-ALL	Weighted mode	392	-0.0433917	0.0406475	0.286399
Red Blood Cell Distribution Width	blood_RBC_DISTRIB_WIDTH	Migr-ALL	Inverse variance weighted	392	0.0201786	0.0211103	0.33914
Red Blood Cell Distribution Width	blood_RBC_DISTRIB_WIDTH	Migr-ALL	MR Egger	392	0.0209904	0.0386372	0.587254
Red Blood Cell Distribution Width	blood_RBC_DISTRIB_WIDTH	Migr-ALL	Weighted median	392	0.00679896	0.0289192	0.81413
Red Blood Cell Count	blood_RED_COUNT	Migr-ALL	Inverse variance weighted	470	0.0620198	0.0227595	0.00643008
Red Blood Cell Count	blood_RED_COUNT	Migr-ALL	Weighted median	470	0.0530009	0.0297983	0.0752961
Red Blood Cell Count	blood_RED_COUNT	Migr-ALL	Weighted mode	470	0.0578744	0.0389491	0.137978
Red Blood Cell Count	blood_RED_COUNT	Migr-ALL	Simple mode	470	0.0717135	0.0744415	0.335866
Red Blood Cell Count	blood_RED_COUNT	Migr-ALL	MR Egger	470	0.0150704	0.0463819	0.745386
White Blood Cell Count	blood_WHITE_COUNT	Migr-ALL	MR Egger	416	-0.136827	0.0635153	0.0317981
White Blood Cell Count	blood_WHITE_COUNT	Migr-ALL	Weighted median	416	-0.0239193	0.0351156	0.49577
White Blood Cell Count	blood_WHITE_COUNT	Migr-ALL	Weighted mode	416	-0.0340826	0.0660064	0.605882
White Blood Cell Count	blood_WHITE_COUNT	Migr-ALL	Inverse variance weighted	416	0.00550872	0.0265216	0.835458
White Blood Cell Count	blood_WHITE_COUNT	Migr-ALL	Simple mode	416	-0.00562866	0.109888	0.959173
Heel T Score	bmd_HEEL_TSCOREz	Migr-ALL	Simple mode	577	-0.0712189	0.0631853	0.260151
Heel T Score	bmd_HEEL_TSCOREz	Migr-ALL	Inverse variance weighted	577	-0.0177441	0.0188359	0.346173
Heel T Score	bmd_HEEL_TSCOREz	Migr-ALL	Weighted median	577	-0.020204	0.0239379	0.39866
Heel T Score	bmd_HEEL_TSCOREz	Migr-ALL	Weighted mode	577	-0.0300072	0.0382258	0.432776
Heel T Score	bmd_HEEL_TSCOREz	Migr-ALL	MR Egger	577	0.0234944	0.0362204	0.516823
Balding Type I	body_BALDING1	Migr-ALL	Simple mode	248	0.13865	0.156002	0.374991
Balding Type I	body_BALDING1	Migr-ALL	MR Egger	248	0.0418248	0.0985024	0.671494
Balding Type I	body_BALDING1	Migr-ALL	Weighted mode	248	0.0288938	0.0824849	0.726418
Balding Type I	body_BALDING1	Migr-ALL	Weighted median	248	0.0110443	0.059608	0.853008
Balding Type I	body_BALDING1	Migr-ALL	Inverse variance weighted	248	0.00138023	0.0462079	0.976171
Balding Type IV	body_BALDING4	Migr-ALL	Simple mode	226	0.253352	0.201418	0.209753
Balding Type IV	body_BALDING4	Migr-ALL	Weighted mode	226	0.0646719	0.103809	0.533922
Balding Type IV	body_BALDING4	Migr-ALL	MR Egger	226	0.0455346	0.118687	0.701601
Balding Type IV	body_BALDING4	Migr-ALL	Weighted median	226	0.0245731	0.0754672	0.744717
Balding Type IV	body_BALDING4	Migr-ALL	Inverse variance weighted	226	0.0139667	0.0548293	0.798931
BMI	body_BMIz	Migr-ALL	MR Egger	465	-0.321262	0.0949432	0.000775837
BMI	body_BMIz	Migr-ALL	Weighted median	465	-0.0349785	0.0376358	0.352685
BMI	body_BMIz	Migr-ALL	Weighted mode	465	-0.100324	0.111382	0.368205
BMI	body_BMIz	Migr-ALL	Inverse variance weighted	465	0.00292587	0.0318007	0.926693
BMI	body_BMIz	Migr-ALL	Simple mode	465	0.00172598	0.148507	0.990732
Height	body_HEIGHTz	Migr-ALL	Weighted median	831	-0.0481706	0.0226942	0.0337875
Height	body_HEIGHTz	Migr-ALL	Inverse variance weighted	831	-0.0260104	0.0180832	0.150328
Height	body_HEIGHTz	Migr-ALL	Weighted mode	831	-0.0626332	0.0458926	0.172693
Height	body_HEIGHTz	Migr-ALL	MR Egger	831	-0.0376468	0.0384269	0.327521
Height	body_HEIGHTz	Migr-ALL	Simple mode	831	-0.039287	0.0668749	0.557047
Waist-hip Ratio adj. for BMI	body_WHRadjBMIz	Migr-ALL	Simple mode	313	-0.133125	0.115597	0.250355
Waist-hip Ratio adj. for BMI	body_WHRadjBMIz	Migr-ALL	Weighted mode	313	-0.0851775	0.0787211	0.280081
Waist-hip Ratio adj. for BMI	body_WHRadjBMIz	Migr-ALL	Inverse variance weighted	313	0.0310198	0.0335239	0.354808
Waist-hip Ratio adj. for BMI	body_WHRadjBMIz	Migr-ALL	Weighted median	313	-0.018775	0.0400814	0.639483
Waist-hip Ratio adj. for BMI	body_WHRadjBMIz	Migr-ALL	MR Egger	313	0.0123318	0.0865214	0.886754
Diastolic Blood Pressure	bp_DIASTOLICadjMEDz	Migr-ALL	Inverse variance weighted	396	0.129284	0.0329836	8.86748e-05
Diastolic Blood Pressure	bp_DIASTOLICadjMEDz	Migr-ALL	Weighted median	396	0.130314	0.0368512	0.000405912
Diastolic Blood Pressure	bp_DIASTOLICadjMEDz	Migr-ALL	Simple mode	396	0.239991	0.115639	0.038602
Diastolic Blood Pressure	bp_DIASTOLICadjMEDz	Migr-ALL	Weighted mode	396	0.0775576	0.0934624	0.407138
Diastolic Blood Pressure	bp_DIASTOLICadjMEDz	Migr-ALL	MR Egger	396	0.0229913	0.0850973	0.787166
Systolic Blood Pressure	bp_SYSTOLICadjMEDz	Migr-ALL	Inverse variance weighted	398	0.0817076	0.034569	0.0180979
Systolic Blood Pressure	bp_SYSTOLICadjMEDz	Migr-ALL	MR Egger	398	0.119085	0.0918021	0.195322
Systolic Blood Pressure	bp_SYSTOLICadjMEDz	Migr-ALL	Weighted median	398	0.0240982	0.0377503	0.523241
Systolic Blood Pressure	bp_SYSTOLICadjMEDz	Migr-ALL	Weighted mode	398	-0.0227969	0.0838323	0.785814
Systolic Blood Pressure	bp_SYSTOLICadjMEDz	Migr-ALL	Simple mode	398	0.0106649	0.12106	0.929845
College Education	cov_EDU_COLLEGE	Migr-ALL	Inverse variance weighted	203	-0.407496	0.105297	0.000108847
College Education	cov_EDU_COLLEGE	Migr-ALL	Weighted median	203	-0.282569	0.129471	0.0290734
College Education	cov_EDU_COLLEGE	Migr-ALL	Simple mode	203	-0.639681	0.465137	0.170577
College Education	cov_EDU_COLLEGE	Migr-ALL	MR Egger	203	0.448264	0.440889	0.310506
College Education	cov_EDU_COLLEGE	Migr-ALL	Weighted mode	203	0.141793	0.36842	0.70074
Years of Education	cov_EDU_YEARS	Migr-ALL	Inverse variance weighted	209	-0.0243374	0.00988308	0.0137961
Years of Education	cov_EDU_YEARS	Migr-ALL	Weighted median	209	-0.0163075	0.0118422	0.168489
Years of Education	cov_EDU_YEARS	Migr-ALL	MR Egger	209	0.0456055	0.0443169	0.304644
Years of Education	cov_EDU_YEARS	Migr-ALL	Weighted mode	209	0.0239865	0.0493348	0.627338
Years of Education	cov_EDU_YEARS	Migr-ALL	Simple mode	209	0.00108366	0.0416622	0.979274
Smoking Status	cov_SMOKING_STATUS	Migr-ALL	MR Egger	117	0.622431	0.499395	0.215162
Smoking Status	cov_SMOKING_STATUS	Migr-ALL	Simple mode	117	-0.493966	0.406997	0.227333
Smoking Status	cov_SMOKING_STATUS	Migr-ALL	Weighted mode	117	-0.354285	0.330324	0.285704
Smoking Status	cov_SMOKING_STATUS	Migr-ALL	Weighted median	117	0.129216	0.130382	0.321656
Smoking Status	cov_SMOKING_STATUS	Migr-ALL	Inverse variance weighted	117	0.0911548	0.115307	0.429212
Auto Immune Traits	disease_AID_ALL	Migr-ALL	Weighted mode	75	0.414793	0.343796	0.231464
Auto Immune Traits	disease_AID_ALL	Migr-ALL	MR Egger	75	0.303306	0.414951	0.467153
Auto Immune Traits	disease_AID_ALL	Migr-ALL	Weighted median	75	-0.0431491	0.237304	0.855716
Auto Immune Traits	disease_AID_ALL	Migr-ALL	Simple mode	75	0.0828144	0.533888	0.877152
Auto Immune Traits	disease_AID_ALL	Migr-ALL	Inverse variance weighted	75	0.00644943	0.168201	0.969414
Auto Immune Traits (Sure)	disease_AID_SURE	Migr-ALL	Inverse variance weighted	11	1.01555	1.00427	0.311903
Auto Immune Traits (Sure)	disease_AID_SURE	Migr-ALL	MR Egger	11	1.8059	1.97047	0.383315
Auto Immune Traits (Sure)	disease_AID_SURE	Migr-ALL	Simple mode	11	-1.19738	2.12739	0.585941
Auto Immune Traits (Sure)	disease_AID_SURE	Migr-ALL	Weighted mode	11	-0.10804	1.22156	0.931269
Auto Immune Traits (Sure)	disease_AID_SURE	Migr-ALL	Weighted median	11	0.0741119	1.02704	0.942474
Eczema	disease_ALLERGY_ECZEMA_DIAGNOSED	Migr-ALL	Weighted median	152	-0.265823	0.136843	0.0520718
Eczema	disease_ALLERGY_ECZEMA_DIAGNOSED	Migr-ALL	MR Egger	152	-0.503523	0.265112	0.0594474
Eczema	disease_ALLERGY_ECZEMA_DIAGNOSED	Migr-ALL	Weighted mode	152	-0.287428	0.18987	0.132162
Eczema	disease_ALLERGY_ECZEMA_DIAGNOSED	Migr-ALL	Simple mode	152	-0.2654	0.32074	0.409281
Eczema	disease_ALLERGY_ECZEMA_DIAGNOSED	Migr-ALL	Inverse variance weighted	152	0.00458605	0.105094	0.965193
Asthma	disease_ASTHMA_DIAGNOSED	Migr-ALL	Weighted median	97	-0.145278	0.213028	0.49526
Asthma	disease_ASTHMA_DIAGNOSED	Migr-ALL	Inverse variance weighted	97	-0.108441	0.237888	0.648499
Asthma	disease_ASTHMA_DIAGNOSED	Migr-ALL	MR Egger	97	-0.205879	0.607291	0.735349
Asthma	disease_ASTHMA_DIAGNOSED	Migr-ALL	Simple mode	97	-0.146387	0.45055	0.745958
Asthma	disease_ASTHMA_DIAGNOSED	Migr-ALL	Weighted mode	97	-0.100041	0.326046	0.759636
Cardiovascular Diseases	disease_CARDIOVASCULAR	Migr-ALL	Inverse variance weighted	209	0.405341	0.0994523	4.58689e-05
Cardiovascular Diseases	disease_CARDIOVASCULAR	Migr-ALL	Weighted median	209	0.300287	0.119592	0.0120416
Cardiovascular Diseases	disease_CARDIOVASCULAR	Migr-ALL	Weighted mode	209	0.199078	0.231909	0.391643
Cardiovascular Diseases	disease_CARDIOVASCULAR	Migr-ALL	Simple mode	209	0.254445	0.347437	0.46478
Cardiovascular Diseases	disease_CARDIOVASCULAR	Migr-ALL	MR Egger	209	-0.0579914	0.276	0.833786
Dermatologic Diseases	disease_DERMATOLOGY	Migr-ALL	MR Egger	20	-1.07076	0.95994	0.279331
Dermatologic Diseases	disease_DERMATOLOGY	Migr-ALL	Weighted mode	20	-0.548732	0.671569	0.424005
Dermatologic Diseases	disease_DERMATOLOGY	Migr-ALL	Weighted median	20	-0.51266	0.66163	0.438432
Dermatologic Diseases	disease_DERMATOLOGY	Migr-ALL	Inverse variance weighted	20	0.115802	0.53222	0.827755
Dermatologic Diseases	disease_DERMATOLOGY	Migr-ALL	Simple mode	20	-0.103478	1.04657	0.922274
High Cholesterol	disease_HI_CHOL_SELF_REP	Migr-ALL	Simple mode	78	-0.665457	0.386803	0.0893758
High Cholesterol	disease_HI_CHOL_SELF_REP	Migr-ALL	Inverse variance weighted	78	0.135062	0.169112	0.424491
High Cholesterol	disease_HI_CHOL_SELF_REP	Migr-ALL	MR Egger	78	0.163192	0.299517	0.587451
High Cholesterol	disease_HI_CHOL_SELF_REP	Migr-ALL	Weighted median	78	0.056405	0.198155	0.775912
High Cholesterol	disease_HI_CHOL_SELF_REP	Migr-ALL	Weighted mode	78	0.0514695	0.203137	0.800655
Hypothyroidism	disease_HYPOTHYROIDISM_SELF_REP	Migr-ALL	Simple mode	119	-0.462816	0.532717	0.386728
Hypothyroidism	disease_HYPOTHYROIDISM_SELF_REP	Migr-ALL	Weighted median	119	-0.177466	0.267655	0.507305
Hypothyroidism	disease_HYPOTHYROIDISM_SELF_REP	Migr-ALL	Inverse variance weighted	119	-0.102935	0.217927	0.636685
Hypothyroidism	disease_HYPOTHYROIDISM_SELF_REP	Migr-ALL	Weighted mode	119	0.152194	0.337806	0.653151
Hypothyroidism	disease_HYPOTHYROIDISM_SELF_REP	Migr-ALL	MR Egger	119	0.0803592	0.479019	0.867064
Respiratory and Ear-nose-throat Diseases	disease_RESPIRATORY_ENT	Migr-ALL	Weighted median	82	-0.150829	0.227412	0.507176
Respiratory and Ear-nose-throat Diseases	disease_RESPIRATORY_ENT	Migr-ALL	Weighted mode	82	-0.186243	0.322816	0.565585
Respiratory and Ear-nose-throat Diseases	disease_RESPIRATORY_ENT	Migr-ALL	Simple mode	82	-0.235313	0.507903	0.64439
Respiratory and Ear-nose-throat Diseases	disease_RESPIRATORY_ENT	Migr-ALL	MR Egger	82	-0.138812	0.765835	0.856625
Respiratory and Ear-nose-throat Diseases	disease_RESPIRATORY_ENT	Migr-ALL	Inverse variance weighted	82	-0.0306838	0.277349	0.911908
Type 2 Diabetes	disease_T2D	Migr-ALL	Simple mode	64	-1.77897	0.984644	0.0755836
Type 2 Diabetes	disease_T2D	Migr-ALL	Inverse variance weighted	64	-0.589041	0.350747	0.0930764
Type 2 Diabetes	disease_T2D	Migr-ALL	Weighted mode	64	-0.841055	0.528892	0.116791
Type 2 Diabetes	disease_T2D	Migr-ALL	Weighted median	64	-0.722575	0.473192	0.126755
Type 2 Diabetes	disease_T2D	Migr-ALL	MR Egger	64	-1.01174	0.85011	0.238533
Basal Metabolic Rate	impedance_BASAL_METABOLIC_RATEz	Migr-ALL	Weighted median	584	-0.120768	0.0489889	0.0136931
Basal Metabolic Rate	impedance_BASAL_METABOLIC_RATEz	Migr-ALL	Weighted mode	584	-0.212845	0.0940423	0.0239845
Basal Metabolic Rate	impedance_BASAL_METABOLIC_RATEz	Migr-ALL	MR Egger	584	-0.145171	0.0955865	0.12937
Basal Metabolic Rate	impedance_BASAL_METABOLIC_RATEz	Migr-ALL	Simple mode	584	-0.236262	0.174166	0.175455
Basal Metabolic Rate	impedance_BASAL_METABOLIC_RATEz	Migr-ALL	Inverse variance weighted	584	-0.0456458	0.0388789	0.240375
FEV1-FVC Ratio	lung_FEV1FVCzSMOKE	Migr-ALL	Inverse variance weighted	415	-0.0274366	0.0292124	0.347621
FEV1-FVC Ratio	lung_FEV1FVCzSMOKE	Migr-ALL	Simple mode	415	-0.0865795	0.105399	0.411865
FEV1-FVC Ratio	lung_FEV1FVCzSMOKE	Migr-ALL	MR Egger	415	0.0487872	0.0667031	0.464944
FEV1-FVC Ratio	lung_FEV1FVCzSMOKE	Migr-ALL	Weighted median	415	-0.0121791	0.0313354	0.697522
FEV1-FVC Ratio	lung_FEV1FVCzSMOKE	Migr-ALL	Weighted mode	415	-0.0161669	0.0638022	0.800092
Forced Vital Capacity (FVC)	lung_FVCzSMOKE	Migr-ALL	MR Egger	333	0.197792	0.124866	0.114139
Forced Vital Capacity (FVC)	lung_FVCzSMOKE	Migr-ALL	Weighted median	333	0.0514294	0.0408947	0.208535
Forced Vital Capacity (FVC)	lung_FVCzSMOKE	Migr-ALL	Inverse variance weighted	333	0.038081	0.0364742	0.296461
Forced Vital Capacity (FVC)	lung_FVCzSMOKE	Migr-ALL	Weighted mode	333	0.045118	0.115547	0.696437
Forced Vital Capacity (FVC)	lung_FVCzSMOKE	Migr-ALL	Simple mode	333	0.00874044	0.140798	0.950538
Neuroticism	mental_NEUROTICISM	Migr-ALL	Inverse variance weighted	114	0.0872749	0.0196681	9.10624e-06
Neuroticism	mental_NEUROTICISM	Migr-ALL	Weighted median	114	0.0622949	0.0224977	0.00562375
Neuroticism	mental_NEUROTICISM	Migr-ALL	Simple mode	114	0.0542379	0.0634664	0.394585
Neuroticism	mental_NEUROTICISM	Migr-ALL	Weighted mode	114	0.0444292	0.0536085	0.408981
Neuroticism	mental_NEUROTICISM	Migr-ALL	MR Egger	114	-0.00910282	0.0999641	0.927607
Morning Person	other_MORNINGPERSON	Migr-ALL	Weighted mode	121	0.457344	0.400776	0.256081
Morning Person	other_MORNINGPERSON	Migr-ALL	Inverse variance weighted	121	-0.133328	0.121011	0.270552
Morning Person	other_MORNINGPERSON	Migr-ALL	Simple mode	121	0.396161	0.432778	0.361822
Morning Person	other_MORNINGPERSON	Migr-ALL	MR Egger	121	-0.265669	0.40494	0.513046
Morning Person	other_MORNINGPERSON	Migr-ALL	Weighted median	121	-0.0564332	0.139908	0.686685
Hair Color	pigment_HAIR	Migr-ALL	MR Egger	307	0.0753115	0.0347521	0.0310006
Hair Color	pigment_HAIR	Migr-ALL	Weighted mode	307	0.0620358	0.0340941	0.0698054
Hair Color	pigment_HAIR	Migr-ALL	Inverse variance weighted	307	0.0391094	0.0235356	0.0965705
Hair Color	pigment_HAIR	Migr-ALL	Weighted median	307	0.0510258	0.0340442	0.133923
Hair Color	pigment_HAIR	Migr-ALL	Simple mode	307	0.0921173	0.0684806	0.17957
Blonde Hair	pigment_HAIR_blonde	Migr-ALL	Weighted median	211	0.266328	0.107157	0.0129402
Blonde Hair	pigment_HAIR_blonde	Migr-ALL	Simple mode	211	0.388177	0.205772	0.0606155
Blonde Hair	pigment_HAIR_blonde	Migr-ALL	Inverse variance weighted	211	0.141811	0.0769006	0.065172
Blonde Hair	pigment_HAIR_blonde	Migr-ALL	Weighted mode	211	0.203879	0.11145	0.0687683
Blonde Hair	pigment_HAIR_blonde	Migr-ALL	MR Egger	211	0.159005	0.125701	0.207302
Dark Brown Hair	pigment_HAIR_darkbrown	Migr-ALL	MR Egger	194	-0.141086	0.0846519	0.0972131
Dark Brown Hair	pigment_HAIR_darkbrown	Migr-ALL	Simple mode	194	-0.263379	0.168986	0.120734
Dark Brown Hair	pigment_HAIR_darkbrown	Migr-ALL	Weighted mode	194	-0.118617	0.0804503	0.141999
Dark Brown Hair	pigment_HAIR_darkbrown	Migr-ALL	Inverse variance weighted	194	-0.0664289	0.0538272	0.21716
Dark Brown Hair	pigment_HAIR_darkbrown	Migr-ALL	Weighted median	194	-0.0607753	0.0737065	0.409623
Skin Color	pigment_SKIN	Migr-ALL	Inverse variance weighted	145	0.122435	0.0706267	0.0829964
Skin Color	pigment_SKIN	Migr-ALL	Weighted mode	145	0.137662	0.086149	0.112247
Skin Color	pigment_SKIN	Migr-ALL	Simple mode	145	0.206414	0.173305	0.235597
Skin Color	pigment_SKIN	Migr-ALL	Weighted median	145	0.111495	0.0975035	0.25283
Skin Color	pigment_SKIN	Migr-ALL	MR Egger	145	0.0811768	0.106552	0.447403
Sunburn Occasion	pigment_SUNBURN	Migr-ALL	Inverse variance weighted	57	0.0948291	0.0683758	0.165478
Sunburn Occasion	pigment_SUNBURN	Migr-ALL	Weighted median	57	0.0651073	0.0941531	0.489248
Sunburn Occasion	pigment_SUNBURN	Migr-ALL	Simple mode	57	-0.063731	0.169343	0.708084
Sunburn Occasion	pigment_SUNBURN	Migr-ALL	MR Egger	57	-0.021722	0.0954136	0.820754
Sunburn Occasion	pigment_SUNBURN	Migr-ALL	Weighted mode	57	-0.00146427	0.0847096	0.98627
Tanning	pigment_TANNING	Migr-ALL	MR Egger	112	0.110693	0.0715001	0.12446
Tanning	pigment_TANNING	Migr-ALL	Inverse variance weighted	112	-0.0311016	0.0523797	0.552665
Tanning	pigment_TANNING	Migr-ALL	Weighted median	112	0.0416366	0.0794927	0.600433
Tanning	pigment_TANNING	Migr-ALL	Weighted mode	112	0.0211688	0.0771487	0.784295
Tanning	pigment_TANNING	Migr-ALL	Simple mode	112	0.00636348	0.129184	0.960801
Age at Menarche	repro_MENARCHE_AGE	Migr-ALL	Inverse variance weighted	240	0.0265738	0.0174933	0.128741
Age at Menarche	repro_MENARCHE_AGE	Migr-ALL	MR Egger	240	0.0486605	0.0473154	0.304793
Age at Menarche	repro_MENARCHE_AGE	Migr-ALL	Weighted mode	240	-0.0340433	0.0411777	0.409208
Age at Menarche	repro_MENARCHE_AGE	Migr-ALL	Weighted median	240	-0.0107578	0.0213985	0.61515
Age at Menopause	repro_MENARCHE_AGE	Migr-ALL	Simple mode	240	-0.0152512	0.0562692	0.786594
Age at Menopause	repro_MENOPAUSE_AGE	Migr-ALL	MR Egger	74	-0.0153665	0.0148652	0.304724
Age at Menopause	repro_MENOPAUSE_AGE	Migr-ALL	Inverse variance weighted	74	-0.00361519	0.00654263	0.580566
Age at Menopause	repro_MENOPAUSE_AGE	Migr-ALL	Simple mode	74	0.00969077	0.0175123	0.581701
Age at Menopause	repro_MENOPAUSE_AGE	Migr-ALL	Weighted mode	74	0.00108687	0.00936508	0.907927
Age at Menopause	repro_MENOPAUSE_AGE	Migr-ALL	Weighted median	74	-5.56223e-05	0.00818812	0.99458
Number Children (Pooled)	repro_NumberChildrenEverBorn_Pooled	Migr-ALL	Inverse variance weighted	12	0.295747	0.203747	0.146629
Number Children (Pooled)	repro_NumberChildrenEverBorn_Pooled	Migr-ALL	Weighted median	12	0.28494	0.221127	0.197543
Number Children (Pooled)	repro_NumberChildrenEverBorn_Pooled	Migr-ALL	MR Egger	12	-1.14795	0.889131	0.225718
Number Children (Pooled)	repro_NumberChildrenEverBorn_Pooled	Migr-ALL	Simple mode	12	0.669499	0.561306	0.25806
Number Children (Pooled)	repro_NumberChildrenEverBorn_Pooled	Migr-ALL	Weighted mode	12	-0.329078	0.357913	0.377589

## Sheet: SuppT4_MiWA_MR_results
Mendelian randomization results on migraine with aura using UK Biobank phenotypes
Exposure Name	Exposure	Outcome	method	nsnp	b	se	pval
Eosinophil Count	blood_EOSINOPHIL_COUNT	Migr-WA	MR Egger	410	-0.0235299	0.117107	0.840856
Eosinophil Count	blood_EOSINOPHIL_COUNT	Migr-WA	Weighted median	410	-0.0415175	0.0904972	0.646399
Eosinophil Count	blood_EOSINOPHIL_COUNT	Migr-WA	Inverse variance weighted	410	0.00915539	0.0570387	0.872478
Eosinophil Count	blood_EOSINOPHIL_COUNT	Migr-WA	Simple mode	410	-0.306314	0.239069	0.200823
Eosinophil Count	blood_EOSINOPHIL_COUNT	Migr-WA	Weighted mode	410	-0.0111583	0.124078	0.928387
High Light Scatter Reticulocyte Count	blood_HIGH_LIGHT_SCATTER_RETICULOCYTE_COUNT	Migr-WA	MR Egger	400	-0.0569759	0.108087	0.598396
High Light Scatter Reticulocyte Count	blood_HIGH_LIGHT_SCATTER_RETICULOCYTE_COUNT	Migr-WA	Weighted median	400	0.0592024	0.0866536	0.494475
High Light Scatter Reticulocyte Count	blood_HIGH_LIGHT_SCATTER_RETICULOCYTE_COUNT	Migr-WA	Inverse variance weighted	400	0.0351348	0.0593333	0.553744
High Light Scatter Reticulocyte Count	blood_HIGH_LIGHT_SCATTER_RETICULOCYTE_COUNT	Migr-WA	Simple mode	400	0.093112	0.22842	0.683761
High Light Scatter Reticulocyte Count	blood_HIGH_LIGHT_SCATTER_RETICULOCYTE_COUNT	Migr-WA	Weighted mode	400	0.093112	0.120194	0.438986
Lymphocyte Count	blood_LYMPHOCYTE_COUNT	Migr-WA	MR Egger	434	0.115158	0.147424	0.435148
Lymphocyte Count	blood_LYMPHOCYTE_COUNT	Migr-WA	Weighted median	434	0.0554978	0.0962368	0.564156
Lymphocyte Count	blood_LYMPHOCYTE_COUNT	Migr-WA	Inverse variance weighted	434	0.028149	0.06561	0.667898
Lymphocyte Count	blood_LYMPHOCYTE_COUNT	Migr-WA	Simple mode	434	-0.0696613	0.250358	0.780956
Lymphocyte Count	blood_LYMPHOCYTE_COUNT	Migr-WA	Weighted mode	434	0.0268645	0.14708	0.855157
Mean Corpular Hemoglobin	blood_MEAN_CORPUSCULAR_HEMOGLOBIN	Migr-WA	MR Egger	459	-0.0693567	0.0847853	0.413768
Mean Corpular Hemoglobin	blood_MEAN_CORPUSCULAR_HEMOGLOBIN	Migr-WA	Weighted median	459	-0.0960704	0.0760233	0.206339
Mean Corpular Hemoglobin	blood_MEAN_CORPUSCULAR_HEMOGLOBIN	Migr-WA	Inverse variance weighted	459	-0.0946459	0.048453	0.0507775
Mean Corpular Hemoglobin	blood_MEAN_CORPUSCULAR_HEMOGLOBIN	Migr-WA	Simple mode	459	0.0113579	0.186587	0.951488
Mean Corpular Hemoglobin	blood_MEAN_CORPUSCULAR_HEMOGLOBIN	Migr-WA	Weighted mode	459	-0.0733623	0.0969823	0.449769
Mean Platelet Volume	blood_MEAN_PLATELET_VOL	Migr-WA	MR Egger	586	0.0660292	0.0682198	0.3335
Mean Platelet Volume	blood_MEAN_PLATELET_VOL	Migr-WA	Weighted median	586	0.0480787	0.0663366	0.468594
Mean Platelet Volume	blood_MEAN_PLATELET_VOL	Migr-WA	Inverse variance weighted	586	-0.0210046	0.0403074	0.60229
Mean Platelet Volume	blood_MEAN_PLATELET_VOL	Migr-WA	Simple mode	586	-0.0337888	0.14575	0.816754
Mean Platelet Volume	blood_MEAN_PLATELET_VOL	Migr-WA	Weighted mode	586	0.0217063	0.0780343	0.780985
Mean Sphered Cell Volume	blood_MEAN_SPHERED_CELL_VOL	Migr-WA	MR Egger	450	0.0463781	0.0904115	0.608227
Mean Sphered Cell Volume	blood_MEAN_SPHERED_CELL_VOL	Migr-WA	Weighted median	450	0.0226783	0.0773586	0.769401
Mean Sphered Cell Volume	blood_MEAN_SPHERED_CELL_VOL	Migr-WA	Inverse variance weighted	450	-0.00848501	0.050491	0.866544
Mean Sphered Cell Volume	blood_MEAN_SPHERED_CELL_VOL	Migr-WA	Simple mode	450	-0.0308286	0.19229	0.872698
Mean Sphered Cell Volume	blood_MEAN_SPHERED_CELL_VOL	Migr-WA	Weighted mode	450	-0.00163314	0.0957632	0.986401
Monocyte Count	blood_MONOCYTE_COUNT.	Migr-WA	MR Egger	440	-0.0849651	0.0931009	0.361948
Monocyte Count	blood_MONOCYTE_COUNT.	Migr-WA	Weighted median	440	-0.047092	0.0919547	0.608566
Monocyte Count	blood_MONOCYTE_COUNT.	Migr-WA	Inverse variance weighted	440	-0.0315106	0.0514412	0.54017
Monocyte Count	blood_MONOCYTE_COUNT.	Migr-WA	Simple mode	440	-0.142724	0.209539	0.496146
Monocyte Count	blood_MONOCYTE_COUNT.	Migr-WA	Weighted mode	440	-0.0751197	0.108958	0.490913
Platelet Count	blood_PLATELET_COUNT	Migr-WA	MR Egger	587	0.0761548	0.0837374	0.363489
Platelet Count	blood_PLATELET_COUNT	Migr-WA	Weighted median	587	0.0869188	0.0683031	0.203179
Platelet Count	blood_PLATELET_COUNT	Migr-WA	Inverse variance weighted	587	0.114667	0.0451213	0.0110442
Platelet Count	blood_PLATELET_COUNT	Migr-WA	Simple mode	587	0.0230143	0.174138	0.894902
Platelet Count	blood_PLATELET_COUNT	Migr-WA	Weighted mode	587	0.0776201	0.10113	0.443078
Platelet Distribution Width	blood_PLATELET_DISTRIB_WIDTH	Migr-WA	MR Egger	472	-0.0369359	0.0833341	0.657806
Platelet Distribution Width	blood_PLATELET_DISTRIB_WIDTH	Migr-WA	Weighted median	472	0.0351756	0.072036	0.625333
Platelet Distribution Width	blood_PLATELET_DISTRIB_WIDTH	Migr-WA	Inverse variance weighted	472	0.0278767	0.0484222	0.564817
Platelet Distribution Width	blood_PLATELET_DISTRIB_WIDTH	Migr-WA	Simple mode	472	-0.0541211	0.170332	0.750824
Platelet Distribution Width	blood_PLATELET_DISTRIB_WIDTH	Migr-WA	Weighted mode	472	-0.0541211	0.0966342	0.575704
Red Blood Cell Distribution Width	blood_RBC_DISTRIB_WIDTH	Migr-WA	MR Egger	392	-0.00792241	0.0963189	0.934489
Red Blood Cell Distribution Width	blood_RBC_DISTRIB_WIDTH	Migr-WA	Weighted median	392	0.029787	0.0787114	0.705109
Red Blood Cell Distribution Width	blood_RBC_DISTRIB_WIDTH	Migr-WA	Inverse variance weighted	392	-0.00963903	0.0525641	0.854502
Red Blood Cell Distribution Width	blood_RBC_DISTRIB_WIDTH	Migr-WA	Simple mode	392	-0.215992	0.19016	0.256717
Red Blood Cell Distribution Width	blood_RBC_DISTRIB_WIDTH	Migr-WA	Weighted mode	392	0.0248594	0.103948	0.811112
Red Blood Cell Count	blood_RED_COUNT	Migr-WA	MR Egger	470	0.025625	0.115818	0.824993
Red Blood Cell Count	blood_RED_COUNT	Migr-WA	Weighted median	470	0.062939	0.0865386	0.467046
Red Blood Cell Count	blood_RED_COUNT	Migr-WA	Inverse variance weighted	470	0.0673909	0.0564807	0.232804
Red Blood Cell Count	blood_RED_COUNT	Migr-WA	Simple mode	470	-0.00993037	0.227549	0.965209
Red Blood Cell Count	blood_RED_COUNT	Migr-WA	Weighted mode	470	0.0220931	0.129031	0.864123
White Blood Cell Count	blood_WHITE_COUNT	Migr-WA	MR Egger	415	-0.221341	0.155107	0.154329
White Blood Cell Count	blood_WHITE_COUNT	Migr-WA	Weighted median	415	-0.164212	0.0982605	0.0946845
White Blood Cell Count	blood_WHITE_COUNT	Migr-WA	Inverse variance weighted	415	-0.0846389	0.0642075	0.187434
White Blood Cell Count	blood_WHITE_COUNT	Migr-WA	Simple mode	415	-0.317522	0.277723	0.253572
White Blood Cell Count	blood_WHITE_COUNT	Migr-WA	Weighted mode	415	-0.213332	0.190771	0.264103
Heel T Score	bmd_HEEL_TSCOREz	Migr-WA	MR Egger	577	0.085415	0.0891939	0.33865
Heel T Score	bmd_HEEL_TSCOREz	Migr-WA	Weighted median	577	0.0955255	0.0705332	0.17563
Heel T Score	bmd_HEEL_TSCOREz	Migr-WA	Inverse variance weighted	577	-0.00401953	0.0462786	0.930787
Heel T Score	bmd_HEEL_TSCOREz	Migr-WA	Simple mode	577	0.132059	0.16096	0.412301
Heel T Score	bmd_HEEL_TSCOREz	Migr-WA	Weighted mode	577	0.132059	0.0990301	0.182887
Balding Type I	body_BALDING1	Migr-WA	MR Egger	248	0.20362	0.225805	0.36807
Balding Type I	body_BALDING1	Migr-WA	Weighted median	248	0.184317	0.164017	0.261112
Balding Type I	body_BALDING1	Migr-WA	Inverse variance weighted	248	0.139849	0.106208	0.187923
Balding Type I	body_BALDING1	Migr-WA	Simple mode	248	0.310633	0.393887	0.431082
Balding Type I	body_BALDING1	Migr-WA	Weighted mode	248	0.226482	0.262287	0.388706
Balding Type IV	body_BALDING4	Migr-WA	MR Egger	226	-0.0030817	0.289124	0.991505
Balding Type IV	body_BALDING4	Migr-WA	Weighted median	226	-0.193143	0.208744	0.354831
Balding Type IV	body_BALDING4	Migr-WA	Inverse variance weighted	226	-0.0510637	0.133827	0.702785
Balding Type IV	body_BALDING4	Migr-WA	Simple mode	226	-0.456007	0.452133	0.314265
Balding Type IV	body_BALDING4	Migr-WA	Weighted mode	226	-0.373602	0.294347	0.20566
BMI	body_BMIz	Migr-WA	MR Egger	465	-0.642073	0.224395	0.00440941
BMI	body_BMIz	Migr-WA	Weighted median	465	-0.0552706	0.112202	0.622298
BMI	body_BMIz	Migr-WA	Inverse variance weighted	465	0.0221093	0.0759363	0.770932
BMI	body_BMIz	Migr-WA	Simple mode	465	-0.0962577	0.414268	0.816364
BMI	body_BMIz	Migr-WA	Weighted mode	465	-0.264598	0.317202	0.404619
Height	body_HEIGHTz	Migr-WA	MR Egger	831	0.18933	0.0899148	0.0355342
Height	body_HEIGHTz	Migr-WA	Weighted median	831	0.0103976	0.0650922	0.873088
Height	body_HEIGHTz	Migr-WA	Inverse variance weighted	831	0.0192345	0.0427462	0.652733
Height	body_HEIGHTz	Migr-WA	Simple mode	831	0.14204	0.198317	0.474054
Height	body_HEIGHTz	Migr-WA	Weighted mode	831	-0.0835207	0.145352	0.565711
Waist-hip Ratio adj. for BMI	body_WHRadjBMIz	Migr-WA	MR Egger	313	0.0781365	0.205311	0.703778
Waist-hip Ratio adj. for BMI	body_WHRadjBMIz	Migr-WA	Weighted median	313	0.202027	0.118473	0.0881468
Waist-hip Ratio adj. for BMI	body_WHRadjBMIz	Migr-WA	Inverse variance weighted	313	0.121918	0.0799182	0.127126
Waist-hip Ratio adj. for BMI	body_WHRadjBMIz	Migr-WA	Simple mode	313	-0.114956	0.292226	0.694307
Waist-hip Ratio adj. for BMI	body_WHRadjBMIz	Migr-WA	Weighted mode	313	0.128766	0.194751	0.508985
Diastolic Blood Pressure	bp_DIASTOLICadjMEDz	Migr-WA	MR Egger	396	0.0121714	0.188744	0.948616
Diastolic Blood Pressure	bp_DIASTOLICadjMEDz	Migr-WA	Weighted median	396	0.0618055	0.0988751	0.531914
Diastolic Blood Pressure	bp_DIASTOLICadjMEDz	Migr-WA	Inverse variance weighted	396	0.11063	0.0727866	0.12853
Diastolic Blood Pressure	bp_DIASTOLICadjMEDz	Migr-WA	Simple mode	396	-0.000564988	0.337917	0.998667
Diastolic Blood Pressure	bp_DIASTOLICadjMEDz	Migr-WA	Weighted mode	396	0.0771023	0.22467	0.731645
Systolic Blood Pressure	bp_SYSTOLICadjMEDz	Migr-WA	MR Egger	396	0.0886107	0.200231	0.65834
Systolic Blood Pressure	bp_SYSTOLICadjMEDz	Migr-WA	Weighted median	396	-0.0246159	0.102355	0.809947
Systolic Blood Pressure	bp_SYSTOLICadjMEDz	Migr-WA	Inverse variance weighted	396	0.103791	0.0755556	0.169535
Systolic Blood Pressure	bp_SYSTOLICadjMEDz	Migr-WA	Simple mode	396	-0.321916	0.347055	0.3542
Systolic Blood Pressure	bp_SYSTOLICadjMEDz	Migr-WA	Weighted mode	396	-0.178364	0.255358	0.485284
College Education	cov_EDU_COLLEGE	Migr-WA	MR Egger	201	-0.462272	1.16636	0.692282
College Education	cov_EDU_COLLEGE	Migr-WA	Weighted median	201	-0.868792	0.370684	0.0190907
College Education	cov_EDU_COLLEGE	Migr-WA	Inverse variance weighted	201	-0.419373	0.274549	0.126638
College Education	cov_EDU_COLLEGE	Migr-WA	Simple mode	201	-1.69727	1.1972	0.157834
College Education	cov_EDU_COLLEGE	Migr-WA	Weighted mode	201	-1.57338	1.02051	0.124712
Years of Education	cov_EDU_YEARS	Migr-WA	MR Egger	209	0.051085	0.110517	0.644398
Years of Education	cov_EDU_YEARS	Migr-WA	Weighted median	209	-0.0699545	0.0336402	0.0375719
Years of Education	cov_EDU_YEARS	Migr-WA	Inverse variance weighted	209	-0.00874666	0.0247125	0.723386
Years of Education	cov_EDU_YEARS	Migr-WA	Simple mode	209	-0.187072	0.11092	0.0931889
Years of Education	cov_EDU_YEARS	Migr-WA	Weighted mode	209	-0.198319	0.10931	0.0710762
Smoking Status	cov_SMOKING_STATUS	Migr-WA	MR Egger	117	0.301135	1.09932	0.784631
Smoking Status	cov_SMOKING_STATUS	Migr-WA	Weighted median	117	0.0597851	0.356997	0.867003
Smoking Status	cov_SMOKING_STATUS	Migr-WA	Inverse variance weighted	117	0.390877	0.255031	0.125359
Smoking Status	cov_SMOKING_STATUS	Migr-WA	Simple mode	117	-0.389733	0.928631	0.675491
Smoking Status	cov_SMOKING_STATUS	Migr-WA	Weighted mode	117	-0.350034	0.788808	0.65805
Auto Immune Traits	disease_AID_ALL	Migr-WA	MR Egger	75	0.697341	1.22182	0.569929
Auto Immune Traits	disease_AID_ALL	Migr-WA	Weighted median	75	0.555037	0.802264	0.489039
Auto Immune Traits	disease_AID_ALL	Migr-WA	Inverse variance weighted	75	0.221695	0.493981	0.653581
Auto Immune Traits	disease_AID_ALL	Migr-WA	Simple mode	75	1.38279	1.67257	0.411039
Auto Immune Traits	disease_AID_ALL	Migr-WA	Weighted mode	75	0.523805	1.13534	0.645891
Auto Immune Traits (Sure)	disease_AID_SURE	Migr-WA	MR Egger	11	6.87025	4.17522	0.134279
Auto Immune Traits (Sure)	disease_AID_SURE	Migr-WA	Weighted median	11	5.64705	2.90104	0.0515873
Auto Immune Traits (Sure)	disease_AID_SURE	Migr-WA	Inverse variance weighted	11	5.17048	2.23555	0.0207312
Auto Immune Traits (Sure)	disease_AID_SURE	Migr-WA	Simple mode	11	7.42448	4.33194	0.11732
Auto Immune Traits (Sure)	disease_AID_SURE	Migr-WA	Weighted mode	11	5.99623	2.92268	0.0673257
Eczema	disease_ALLERGY_ECZEMA_DIAGNOSED	Migr-WA	MR Egger	152	-0.280623	0.683951	0.682173
Eczema	disease_ALLERGY_ECZEMA_DIAGNOSED	Migr-WA	Weighted median	152	-0.00138517	0.411225	0.997312
Eczema	disease_ALLERGY_ECZEMA_DIAGNOSED	Migr-WA	Inverse variance weighted	152	-0.0307862	0.267916	0.908516
Eczema	disease_ALLERGY_ECZEMA_DIAGNOSED	Migr-WA	Simple mode	152	1.29972	1.05755	0.220984
Eczema	disease_ALLERGY_ECZEMA_DIAGNOSED	Migr-WA	Weighted mode	152	0.0922614	0.930901	0.921183
Asthma	disease_ASTHMA_DIAGNOSED	Migr-WA	MR Egger	97	-0.0287136	1.28084	0.982162
Asthma	disease_ASTHMA_DIAGNOSED	Migr-WA	Weighted median	97	0.336851	0.624876	0.589839
Asthma	disease_ASTHMA_DIAGNOSED	Migr-WA	Inverse variance weighted	97	0.590191	0.512386	0.249383
Asthma	disease_ASTHMA_DIAGNOSED	Migr-WA	Simple mode	97	1.15218	1.35166	0.396103
Asthma	disease_ASTHMA_DIAGNOSED	Migr-WA	Weighted mode	97	0.744567	0.881225	0.400255
Cardiovascular Diseases	disease_CARDIOVASCULAR	Migr-WA	MR Egger	210	0.575359	0.75542	0.447137
Cardiovascular Diseases	disease_CARDIOVASCULAR	Migr-WA	Weighted median	210	0.414795	0.359881	0.249079
Cardiovascular Diseases	disease_CARDIOVASCULAR	Migr-WA	Inverse variance weighted	210	0.366591	0.269273	0.173384
Cardiovascular Diseases	disease_CARDIOVASCULAR	Migr-WA	Simple mode	210	-0.939405	1.09681	0.392708
Cardiovascular Diseases	disease_CARDIOVASCULAR	Migr-WA	Weighted mode	210	1.20002	0.897951	0.182873
Dermatologic Diseases	disease_DERMATOLOGY	Migr-WA	MR Egger	20	-3.43879	2.83906	0.241465
Dermatologic Diseases	disease_DERMATOLOGY	Migr-WA	Weighted median	20	-1.48754	2.26879	0.512048
Dermatologic Diseases	disease_DERMATOLOGY	Migr-WA	Inverse variance weighted	20	-2.00205	1.4748	0.174619
Dermatologic Diseases	disease_DERMATOLOGY	Migr-WA	Simple mode	20	-0.386104	3.90565	0.922287
Dermatologic Diseases	disease_DERMATOLOGY	Migr-WA	Weighted mode	20	-1.30478	2.32793	0.581697
High Cholesterol	disease_HI_CHOL_SELF_REP	Migr-WA	MR Egger	78	1.04071	0.709568	0.146589
High Cholesterol	disease_HI_CHOL_SELF_REP	Migr-WA	Weighted median	78	0.770885	0.623606	0.216394
High Cholesterol	disease_HI_CHOL_SELF_REP	Migr-WA	Inverse variance weighted	78	0.527123	0.40172	0.189464
High Cholesterol	disease_HI_CHOL_SELF_REP	Migr-WA	Simple mode	78	-0.809625	1.24707	0.518129
High Cholesterol	disease_HI_CHOL_SELF_REP	Migr-WA	Weighted mode	78	0.711001	0.734024	0.33576
Hypothyroidism	disease_HYPOTHYROIDISM_SELF_REP	Migr-WA	MR Egger	119	-0.160049	1.16191	0.890678
Hypothyroidism	disease_HYPOTHYROIDISM_SELF_REP	Migr-WA	Weighted median	119	0.412948	0.858986	0.630702
Hypothyroidism	disease_HYPOTHYROIDISM_SELF_REP	Migr-WA	Inverse variance weighted	119	0.30833	0.530847	0.561357
Hypothyroidism	disease_HYPOTHYROIDISM_SELF_REP	Migr-WA	Simple mode	119	3.49857	1.83834	0.0594617
Hypothyroidism	disease_HYPOTHYROIDISM_SELF_REP	Migr-WA	Weighted mode	119	-0.538088	1.06709	0.615019
Respiratory and Ear-nose-throat Diseases	disease_RESPIRATORY_ENT	Migr-WA	MR Egger	82	-0.535	1.4825	0.719142
Respiratory and Ear-nose-throat Diseases	disease_RESPIRATORY_ENT	Migr-WA	Weighted median	82	0.259508	0.667567	0.697471
Respiratory and Ear-nose-throat Diseases	disease_RESPIRATORY_ENT	Migr-WA	Inverse variance weighted	82	0.387742	0.548445	0.479576
Respiratory and Ear-nose-throat Diseases	disease_RESPIRATORY_ENT	Migr-WA	Simple mode	82	0.283437	1.43314	0.843718
Respiratory and Ear-nose-throat Diseases	disease_RESPIRATORY_ENT	Migr-WA	Weighted mode	82	0.472749	1.02765	0.646727
Type 2 Diabetes	disease_T2D	Migr-WA	MR Egger	64	-1.41157	2.29517	0.540793
Type 2 Diabetes	disease_T2D	Migr-WA	Weighted median	64	-0.642389	1.42221	0.651498
Type 2 Diabetes	disease_T2D	Migr-WA	Inverse variance weighted	64	-1.34479	0.937784	0.15157
Type 2 Diabetes	disease_T2D	Migr-WA	Simple mode	64	-1.12933	2.71937	0.679339
Type 2 Diabetes	disease_T2D	Migr-WA	Weighted mode	64	-0.657541	1.42337	0.6457
Basal Metabolic Rate	impedance_BASAL_METABOLIC_RATEz	Migr-WA	MR Egger	584	-0.158503	0.233249	0.497064
Basal Metabolic Rate	impedance_BASAL_METABOLIC_RATEz	Migr-WA	Weighted median	584	-0.0339824	0.143575	0.8129
Basal Metabolic Rate	impedance_BASAL_METABOLIC_RATEz	Migr-WA	Inverse variance weighted	584	0.0127869	0.095726	0.893736
Basal Metabolic Rate	impedance_BASAL_METABOLIC_RATEz	Migr-WA	Simple mode	584	0.12208	0.487825	0.80248
Basal Metabolic Rate	impedance_BASAL_METABOLIC_RATEz	Migr-WA	Weighted mode	584	0.036903	0.368343	0.920231
FEV1-FVC Ratio	lung_FEV1FVCzSMOKE	Migr-WA	MR Egger	413	-0.189824	0.141955	0.181894
FEV1-FVC Ratio	lung_FEV1FVCzSMOKE	Migr-WA	Weighted median	413	-0.0635971	0.0932	0.495003
FEV1-FVC Ratio	lung_FEV1FVCzSMOKE	Migr-WA	Inverse variance weighted	413	-0.0252029	0.0619002	0.683895
FEV1-FVC Ratio	lung_FEV1FVCzSMOKE	Migr-WA	Simple mode	413	-0.218246	0.293919	0.458185
FEV1-FVC Ratio	lung_FEV1FVCzSMOKE	Migr-WA	Weighted mode	413	-0.193765	0.187341	0.301609
Forced Vital Capacity (FVC)	lung_FVCzSMOKE	Migr-WA	MR Egger	332	0.184811	0.284441	0.516316
Forced Vital Capacity (FVC)	lung_FVCzSMOKE	Migr-WA	Weighted median	332	0.0938003	0.115613	0.417175
Forced Vital Capacity (FVC)	lung_FVCzSMOKE	Migr-WA	Inverse variance weighted	332	0.0171232	0.0826134	0.8358
Forced Vital Capacity (FVC)	lung_FVCzSMOKE	Migr-WA	Simple mode	332	0.214428	0.412987	0.60396
Forced Vital Capacity (FVC)	lung_FVCzSMOKE	Migr-WA	Weighted mode	332	0.2623	0.334152	0.433032
Neuroticism	mental_NEUROTICISM	Migr-WA	MR Egger	113	-0.18759	0.226152	0.408611
Neuroticism	mental_NEUROTICISM	Migr-WA	Weighted median	113	0.125233	0.0656348	0.0563872
Neuroticism	mental_NEUROTICISM	Migr-WA	Inverse variance weighted	113	0.149986	0.0440232	0.000656851
Neuroticism	mental_NEUROTICISM	Migr-WA	Simple mode	113	0.421669	0.186109	0.0253914
Neuroticism	mental_NEUROTICISM	Migr-WA	Weighted mode	113	0.0119921	0.190289	0.949863
Morning Person	other_MORNINGPERSON	Migr-WA	MR Egger	121	1.45056	1.08628	0.184311
Morning Person	other_MORNINGPERSON	Migr-WA	Weighted median	121	-0.571018	0.450175	0.204643
Morning Person	other_MORNINGPERSON	Migr-WA	Inverse variance weighted	121	-0.502376	0.328079	0.125703
Morning Person	other_MORNINGPERSON	Migr-WA	Simple mode	121	-1.49319	1.38154	0.281947
Morning Person	other_MORNINGPERSON	Migr-WA	Weighted mode	121	-0.667681	1.07388	0.535289
Hair Color	pigment_HAIR	Migr-WA	MR Egger	306	0.122804	0.0990961	0.216212
Hair Color	pigment_HAIR	Migr-WA	Weighted median	306	0.0117758	0.108067	0.913228
Hair Color	pigment_HAIR	Migr-WA	Inverse variance weighted	306	-0.00509169	0.0656401	0.93817
Hair Color	pigment_HAIR	Migr-WA	Simple mode	306	-0.179547	0.204747	0.38122
Hair Color	pigment_HAIR	Migr-WA	Weighted mode	306	0.067747	0.108352	0.532273
Blonde Hair	pigment_HAIR_blonde	Migr-WA	MR Egger	210	-0.325864	0.333375	0.329473
Blonde Hair	pigment_HAIR_blonde	Migr-WA	Weighted median	210	-0.288919	0.309313	0.350269
Blonde Hair	pigment_HAIR_blonde	Migr-WA	Inverse variance weighted	210	-0.0313418	0.201026	0.876105
Blonde Hair	pigment_HAIR_blonde	Migr-WA	Simple mode	210	-0.485316	0.5706	0.396001
Blonde Hair	pigment_HAIR_blonde	Migr-WA	Weighted mode	210	-0.208498	0.287411	0.468995
Dark Brown Hair	pigment_HAIR_darkbrown	Migr-WA	MR Egger	193	-0.16908	0.224703	0.452701
Dark Brown Hair	pigment_HAIR_darkbrown	Migr-WA	Weighted median	193	-0.0185487	0.218121	0.932231
Dark Brown Hair	pigment_HAIR_darkbrown	Migr-WA	Inverse variance weighted	193	-0.0194158	0.140763	0.890294
Dark Brown Hair	pigment_HAIR_darkbrown	Migr-WA	Simple mode	193	-0.22088	0.431442	0.609269
Dark Brown Hair	pigment_HAIR_darkbrown	Migr-WA	Weighted mode	193	-0.112633	0.24482	0.645992
Skin Color	pigment_SKIN	Migr-WA	MR Egger	145	-0.128845	0.31316	0.68137
Skin Color	pigment_SKIN	Migr-WA	Weighted median	145	-0.0886969	0.30376	0.770289
Skin Color	pigment_SKIN	Migr-WA	Inverse variance weighted	145	0.0340428	0.203558	0.867182
Skin Color	pigment_SKIN	Migr-WA	Simple mode	145	0.895014	0.540086	0.0996622
Skin Color	pigment_SKIN	Migr-WA	Weighted mode	145	0.148898	0.302716	0.623558
Sunburn Occasion	pigment_SUNBURN	Migr-WA	MR Egger	57	-0.28206	0.295992	0.344793
Sunburn Occasion	pigment_SUNBURN	Migr-WA	Weighted median	57	-0.14641	0.285948	0.608639
Sunburn Occasion	pigment_SUNBURN	Migr-WA	Inverse variance weighted	57	0.0101715	0.198594	0.959152
Sunburn Occasion	pigment_SUNBURN	Migr-WA	Simple mode	57	-0.256863	0.460219	0.578978
Sunburn Occasion	pigment_SUNBURN	Migr-WA	Weighted mode	57	-0.0585252	0.27045	0.829463
Tanning	pigment_TANNING	Migr-WA	MR Egger	112	0.330082	0.247218	0.184572
Tanning	pigment_TANNING	Migr-WA	Weighted median	112	0.227381	0.248742	0.360652
Tanning	pigment_TANNING	Migr-WA	Inverse variance weighted	112	0.0217088	0.171154	0.899069
Tanning	pigment_TANNING	Migr-WA	Simple mode	112	-0.386272	0.39485	0.330065
Tanning	pigment_TANNING	Migr-WA	Weighted mode	112	0.173549	0.247362	0.484398
Age at Menarche	repro_MENARCHE_AGE	Migr-WA	MR Egger	240	0.144994	0.121778	0.234979
Age at Menarche	repro_MENARCHE_AGE	Migr-WA	Weighted median	240	0.0622655	0.0640615	0.331069
Age at Menarche	repro_MENARCHE_AGE	Migr-WA	Inverse variance weighted	240	0.096404	0.0450987	0.0325475
Age at Menarche	repro_MENARCHE_AGE	Migr-WA	Simple mode	240	0.0544394	0.188515	0.773
Age at Menopause	repro_MENARCHE_AGE	Migr-WA	Weighted mode	240	0.0544394	0.128558	0.672339
Age at Menopause	repro_MENOPAUSE_AGE	Migr-WA	MR Egger	74	-0.00245083	0.0379982	0.948752
Age at Menopause	repro_MENOPAUSE_AGE	Migr-WA	Weighted median	74	-0.00853167	0.0254826	0.737773
Age at Menopause	repro_MENOPAUSE_AGE	Migr-WA	Inverse variance weighted	74	-0.0107794	0.0166607	0.517634
Age at Menopause	repro_MENOPAUSE_AGE	Migr-WA	Simple mode	74	-0.0493509	0.0567012	0.386952
Age at Menopause	repro_MENOPAUSE_AGE	Migr-WA	Weighted mode	74	-0.0131263	0.0339708	0.700326
Number Children (Pooled)	repro_NumberChildrenEverBorn_Pooled	Migr-WA	MR Egger	12	-2.72897	1.8945	0.180301
Number Children (Pooled)	repro_NumberChildrenEverBorn_Pooled	Migr-WA	Weighted median	12	-0.044412	0.55392	0.936096
Number Children (Pooled)	repro_NumberChildrenEverBorn_Pooled	Migr-WA	Inverse variance weighted	12	0.339905	0.424073	0.422828
Number Children (Pooled)	repro_NumberChildrenEverBorn_Pooled	Migr-WA	Simple mode	12	0.0441519	0.941438	0.963435
Number Children (Pooled)	repro_NumberChildrenEverBorn_Pooled	Migr-WA	Weighted mode	12	-0.133701	0.740407	0.859983

## Sheet: SuppT5_MiWO_MR_results
Mendelian randomization on migraine without aura using UK Biobank phenotypes
Exposure Name	Exposure	Outcome	method	nsnp	b	se	pval
Eosinophil Count	blood_EOSINOPHIL_COUNT	Migr-WO	MR Egger	409	-0.0777321	0.104956	0.459356
Eosinophil Count	blood_EOSINOPHIL_COUNT	Migr-WO	Weighted median	409	0.0351983	0.0829961	0.671496
Eosinophil Count	blood_EOSINOPHIL_COUNT	Migr-WO	Inverse variance weighted	409	0.0347653	0.051029	0.495691
Eosinophil Count	blood_EOSINOPHIL_COUNT	Migr-WO	Simple mode	409	0.108453	0.20881	0.603774
Eosinophil Count	blood_EOSINOPHIL_COUNT	Migr-WO	Weighted mode	409	0.0384103	0.141199	0.785737
High Light Scatter Reticulocyte Count	blood_HIGH_LIGHT_SCATTER_RETICULOCYTE_COUNT	Migr-WO	MR Egger	400	-0.191951	0.0953621	0.0448024
High Light Scatter Reticulocyte Count	blood_HIGH_LIGHT_SCATTER_RETICULOCYTE_COUNT	Migr-WO	Weighted median	400	-0.0307469	0.0819441	0.707498
High Light Scatter Reticulocyte Count	blood_HIGH_LIGHT_SCATTER_RETICULOCYTE_COUNT	Migr-WO	Inverse variance weighted	400	0.00367687	0.0528331	0.944517
High Light Scatter Reticulocyte Count	blood_HIGH_LIGHT_SCATTER_RETICULOCYTE_COUNT	Migr-WO	Simple mode	400	-0.0938368	0.210274	0.655651
High Light Scatter Reticulocyte Count	blood_HIGH_LIGHT_SCATTER_RETICULOCYTE_COUNT	Migr-WO	Weighted mode	400	-0.0938368	0.124322	0.45082
Lymphocyte Count	blood_LYMPHOCYTE_COUNT	Migr-WO	MR Egger	434	-0.0809346	0.127587	0.52619
Lymphocyte Count	blood_LYMPHOCYTE_COUNT	Migr-WO	Weighted median	434	-0.0626889	0.0855646	0.463772
Lymphocyte Count	blood_LYMPHOCYTE_COUNT	Migr-WO	Inverse variance weighted	434	-0.0893699	0.0567645	0.115396
Lymphocyte Count	blood_LYMPHOCYTE_COUNT	Migr-WO	Simple mode	434	-0.313096	0.24017	0.193048
Lymphocyte Count	blood_LYMPHOCYTE_COUNT	Migr-WO	Weighted mode	434	-0.165099	0.14896	0.268329
Mean Corpular Hemoglobin	blood_MEAN_CORPUSCULAR_HEMOGLOBIN	Migr-WO	MR Egger	459	0.0403592	0.0760418	0.59585
Mean Corpular Hemoglobin	blood_MEAN_CORPUSCULAR_HEMOGLOBIN	Migr-WO	Weighted median	459	-0.0210184	0.0626092	0.737091
Mean Corpular Hemoglobin	blood_MEAN_CORPUSCULAR_HEMOGLOBIN	Migr-WO	Inverse variance weighted	459	-0.0408574	0.0434894	0.347485
Mean Corpular Hemoglobin	blood_MEAN_CORPUSCULAR_HEMOGLOBIN	Migr-WO	Simple mode	459	-0.0101028	0.132033	0.939041
Mean Corpular Hemoglobin	blood_MEAN_CORPUSCULAR_HEMOGLOBIN	Migr-WO	Weighted mode	459	-0.0101028	0.0700485	0.885385
Mean Platelet Volume	blood_MEAN_PLATELET_VOL	Migr-WO	MR Egger	586	0.0976666	0.0631283	0.122378
Mean Platelet Volume	blood_MEAN_PLATELET_VOL	Migr-WO	Weighted median	586	0.0497507	0.0624195	0.425429
Mean Platelet Volume	blood_MEAN_PLATELET_VOL	Migr-WO	Inverse variance weighted	586	0.0145014	0.0372522	0.697071
Mean Platelet Volume	blood_MEAN_PLATELET_VOL	Migr-WO	Simple mode	586	0.250423	0.136794	0.0676592
Mean Platelet Volume	blood_MEAN_PLATELET_VOL	Migr-WO	Weighted mode	586	0.0780413	0.0780125	0.317545
Mean Sphered Cell Volume	blood_MEAN_SPHERED_CELL_VOL	Migr-WO	MR Egger	450	0.0367466	0.0787263	0.640896
Mean Sphered Cell Volume	blood_MEAN_SPHERED_CELL_VOL	Migr-WO	Weighted median	450	-0.0181441	0.0712046	0.798865
Mean Sphered Cell Volume	blood_MEAN_SPHERED_CELL_VOL	Migr-WO	Inverse variance weighted	450	0.00100491	0.0439139	0.981743
Mean Sphered Cell Volume	blood_MEAN_SPHERED_CELL_VOL	Migr-WO	Simple mode	450	-0.0284355	0.159343	0.858447
Mean Sphered Cell Volume	blood_MEAN_SPHERED_CELL_VOL	Migr-WO	Weighted mode	450	-0.0284355	0.0910654	0.754993
Monocyte Count	blood_MONOCYTE_COUNT.	Migr-WO	MR Egger	440	0.188907	0.0828422	0.0230683
Monocyte Count	blood_MONOCYTE_COUNT.	Migr-WO	Weighted median	440	-0.0734966	0.0754674	0.330114
Monocyte Count	blood_MONOCYTE_COUNT.	Migr-WO	Inverse variance weighted	440	-0.0825906	0.0458257	0.071502
Monocyte Count	blood_MONOCYTE_COUNT.	Migr-WO	Simple mode	440	0.0910833	0.181346	0.615735
Monocyte Count	blood_MONOCYTE_COUNT.	Migr-WO	Weighted mode	440	-0.0537188	0.0947505	0.571038
Platelet Count	blood_PLATELET_COUNT	Migr-WO	MR Egger	586	0.0528989	0.0746043	0.478571
Platelet Count	blood_PLATELET_COUNT	Migr-WO	Weighted median	586	0.0113168	0.0620611	0.855309
Platelet Count	blood_PLATELET_COUNT	Migr-WO	Inverse variance weighted	586	0.0473879	0.0403049	0.239701
Platelet Count	blood_PLATELET_COUNT	Migr-WO	Simple mode	586	0.0899051	0.164703	0.585368
Platelet Count	blood_PLATELET_COUNT	Migr-WO	Weighted mode	586	0.0460812	0.0829436	0.578715
Platelet Distribution Width	blood_PLATELET_DISTRIB_WIDTH	Migr-WO	MR Egger	472	-0.078018	0.0699917	0.265559
Platelet Distribution Width	blood_PLATELET_DISTRIB_WIDTH	Migr-WO	Weighted median	472	-0.0193577	0.0640413	0.762447
Platelet Distribution Width	blood_PLATELET_DISTRIB_WIDTH	Migr-WO	Inverse variance weighted	472	-0.0200004	0.0406184	0.622439
Platelet Distribution Width	blood_PLATELET_DISTRIB_WIDTH	Migr-WO	Simple mode	472	-0.0321472	0.143878	0.823294
Platelet Distribution Width	blood_PLATELET_DISTRIB_WIDTH	Migr-WO	Weighted mode	472	-0.0564607	0.08358	0.499672
Red Blood Cell Distribution Width	blood_RBC_DISTRIB_WIDTH	Migr-WO	MR Egger	392	-0.0605577	0.0896694	0.499857
Red Blood Cell Distribution Width	blood_RBC_DISTRIB_WIDTH	Migr-WO	Weighted median	392	-0.0775027	0.072378	0.284258
Red Blood Cell Distribution Width	blood_RBC_DISTRIB_WIDTH	Migr-WO	Inverse variance weighted	392	-0.0251063	0.0489152	0.607768
Red Blood Cell Distribution Width	blood_RBC_DISTRIB_WIDTH	Migr-WO	Simple mode	392	0.0432224	0.171937	0.801649
Red Blood Cell Distribution Width	blood_RBC_DISTRIB_WIDTH	Migr-WO	Weighted mode	392	-0.0964565	0.0987716	0.32939
Red Blood Cell Count	blood_RED_COUNT	Migr-WO	MR Egger	469	0.056721	0.103531	0.584047
Red Blood Cell Count	blood_RED_COUNT	Migr-WO	Weighted median	469	-0.0139302	0.0764633	0.855441
Red Blood Cell Count	blood_RED_COUNT	Migr-WO	Inverse variance weighted	469	-0.0301617	0.0506441	0.551468
Red Blood Cell Count	blood_RED_COUNT	Migr-WO	Simple mode	469	0.0910724	0.189022	0.630167
Red Blood Cell Count	blood_RED_COUNT	Migr-WO	Weighted mode	469	0.0333265	0.104886	0.750825
White Blood Cell Count	blood_WHITE_COUNT	Migr-WO	MR Egger	415	-0.288713	0.138529	0.0377624
White Blood Cell Count	blood_WHITE_COUNT	Migr-WO	Weighted median	415	-0.121384	0.0798602	0.12852
White Blood Cell Count	blood_WHITE_COUNT	Migr-WO	Inverse variance weighted	415	-0.068678	0.0576394	0.233452
White Blood Cell Count	blood_WHITE_COUNT	Migr-WO	Simple mode	415	0.12763	0.254221	0.615904
White Blood Cell Count	blood_WHITE_COUNT	Migr-WO	Weighted mode	415	-0.0823899	0.176106	0.640142
Heel T Score	bmd_HEEL_TSCOREz	Migr-WO	MR Egger	577	0.0657621	0.0838288	0.433081
Heel T Score	bmd_HEEL_TSCOREz	Migr-WO	Weighted median	577	0.0739073	0.0616619	0.230688
Heel T Score	bmd_HEEL_TSCOREz	Migr-WO	Inverse variance weighted	577	-0.00243654	0.043411	0.95524
Heel T Score	bmd_HEEL_TSCOREz	Migr-WO	Simple mode	577	0.0275201	0.143121	0.847586
Heel T Score	bmd_HEEL_TSCOREz	Migr-WO	Weighted mode	577	0.0798467	0.0992937	0.421644
Balding Type I	body_BALDING1	Migr-WO	MR Egger	248	0.0104051	0.216271	0.961666
Balding Type I	body_BALDING1	Migr-WO	Weighted median	248	0.163073	0.155671	0.294846
Balding Type I	body_BALDING1	Migr-WO	Inverse variance weighted	248	0.197424	0.101537	0.0518525
Balding Type I	body_BALDING1	Migr-WO	Simple mode	248	0.333544	0.392374	0.396112
Balding Type I	body_BALDING1	Migr-WO	Weighted mode	248	0.0851217	0.276753	0.758666
Balding Type IV	body_BALDING4	Migr-WO	MR Egger	226	0.111834	0.275763	0.685466
Balding Type IV	body_BALDING4	Migr-WO	Weighted median	226	-0.0908932	0.20094	0.651024
Balding Type IV	body_BALDING4	Migr-WO	Inverse variance weighted	226	-0.0229206	0.127642	0.85749
Balding Type IV	body_BALDING4	Migr-WO	Simple mode	226	-0.513396	0.507334	0.312649
Balding Type IV	body_BALDING4	Migr-WO	Weighted mode	226	-0.100009	0.324698	0.758364
BMI	body_BMIz	Migr-WO	MR Egger	465	-0.452856	0.207927	0.0299129
BMI	body_BMIz	Migr-WO	Weighted median	465	-0.177913	0.0993071	0.0732064
BMI	body_BMIz	Migr-WO	Inverse variance weighted	465	-0.0860356	0.069667	0.216847
BMI	body_BMIz	Migr-WO	Simple mode	465	-0.225265	0.343689	0.512513
BMI	body_BMIz	Migr-WO	Weighted mode	465	-0.281746	0.253899	0.267713
Height	body_HEIGHTz	Migr-WO	MR Egger	830	-0.0114413	0.0818659	0.888887
Height	body_HEIGHTz	Migr-WO	Weighted median	830	-0.0396586	0.0589889	0.501389
Height	body_HEIGHTz	Migr-WO	Inverse variance weighted	830	-0.0374805	0.0388338	0.334469
Height	body_HEIGHTz	Migr-WO	Simple mode	830	0.0443994	0.174035	0.798695
Height	body_HEIGHTz	Migr-WO	Weighted mode	830	-0.0601456	0.119594	0.615157
Waist-hip Ratio adj. for BMI	body_WHRadjBMIz	Migr-WO	MR Egger	313	-0.0261199	0.191008	0.891319
Waist-hip Ratio adj. for BMI	body_WHRadjBMIz	Migr-WO	Weighted median	313	0.053624	0.105044	0.609708
Waist-hip Ratio adj. for BMI	body_WHRadjBMIz	Migr-WO	Inverse variance weighted	313	0.0564029	0.0734272	0.4424
Waist-hip Ratio adj. for BMI	body_WHRadjBMIz	Migr-WO	Simple mode	313	-0.148506	0.285627	0.603482
Waist-hip Ratio adj. for BMI	body_WHRadjBMIz	Migr-WO	Weighted mode	313	0.1446	0.189298	0.445517
Diastolic Blood Pressure	bp_DIASTOLICadjMEDz	Migr-WO	MR Egger	396	0.014272	0.18493	0.938524
Diastolic Blood Pressure	bp_DIASTOLICadjMEDz	Migr-WO	Weighted median	396	0.227591	0.0932037	0.0146117
Diastolic Blood Pressure	bp_DIASTOLICadjMEDz	Migr-WO	Inverse variance weighted	396	0.203386	0.0715006	0.00444768
Diastolic Blood Pressure	bp_DIASTOLICadjMEDz	Migr-WO	Simple mode	396	0.367869	0.353591	0.298799
Diastolic Blood Pressure	bp_DIASTOLICadjMEDz	Migr-WO	Weighted mode	396	0.48681	0.348394	0.163109
Systolic Blood Pressure	bp_SYSTOLICadjMEDz	Migr-WO	MR Egger	396	-0.0214828	0.196188	0.912861
Systolic Blood Pressure	bp_SYSTOLICadjMEDz	Migr-WO	Weighted median	396	-0.0340326	0.0962355	0.72361
Systolic Blood Pressure	bp_SYSTOLICadjMEDz	Migr-WO	Inverse variance weighted	396	0.0659081	0.07402	0.373246
Systolic Blood Pressure	bp_SYSTOLICadjMEDz	Migr-WO	Simple mode	396	0.0981256	0.325824	0.76345
Systolic Blood Pressure	bp_SYSTOLICadjMEDz	Migr-WO	Weighted mode	396	-0.363671	0.294396	0.217449
College Education	cov_EDU_COLLEGE	Migr-WO	MR Egger	201	1.53102	0.998044	0.126612
College Education	cov_EDU_COLLEGE	Migr-WO	Weighted median	201	0.349511	0.323299	0.279663
College Education	cov_EDU_COLLEGE	Migr-WO	Inverse variance weighted	201	-0.0618856	0.236088	0.793222
College Education	cov_EDU_COLLEGE	Migr-WO	Simple mode	201	0.593649	1.08713	0.585626
College Education	cov_EDU_COLLEGE	Migr-WO	Weighted mode	201	0.47568	0.840532	0.572078
Years of Education	cov_EDU_YEARS	Migr-WO	MR Egger	209	0.0180794	0.0940462	0.847743
Years of Education	cov_EDU_YEARS	Migr-WO	Weighted median	209	-0.00349104	0.030082	0.907612
Years of Education	cov_EDU_YEARS	Migr-WO	Inverse variance weighted	209	-0.0104994	0.0209939	0.616993
Years of Education	cov_EDU_YEARS	Migr-WO	Simple mode	209	0.0470455	0.0895499	0.599896
Years of Education	cov_EDU_YEARS	Migr-WO	Weighted mode	209	0.0518928	0.0805973	0.52038
Smoking Status	cov_SMOKING_STATUS	Migr-WO	MR Egger	116	0.353087	1.00201	0.725206
Smoking Status	cov_SMOKING_STATUS	Migr-WO	Weighted median	116	-0.716395	0.307132	0.0196728
Smoking Status	cov_SMOKING_STATUS	Migr-WO	Inverse variance weighted	116	-0.20161	0.232009	0.384862
Smoking Status	cov_SMOKING_STATUS	Migr-WO	Simple mode	116	-1.082	0.79401	0.17564
Smoking Status	cov_SMOKING_STATUS	Migr-WO	Weighted mode	116	-0.998377	0.785774	0.206447
Auto Immune Traits	disease_AID_ALL	Migr-WO	MR Egger	75	2.14858	1.081	0.0506082
Auto Immune Traits	disease_AID_ALL	Migr-WO	Weighted median	75	1.25141	0.650384	0.0543411
Auto Immune Traits	disease_AID_ALL	Migr-WO	Inverse variance weighted	75	0.218353	0.446706	0.624977
Auto Immune Traits	disease_AID_ALL	Migr-WO	Simple mode	75	2.17111	1.56775	0.170257
Auto Immune Traits	disease_AID_ALL	Migr-WO	Weighted mode	75	1.90753	1.07422	0.0798876
Auto Immune Traits (Sure)	disease_AID_SURE	Migr-WO	MR Egger	11	2.72417	3.93688	0.506418
Auto Immune Traits (Sure)	disease_AID_SURE	Migr-WO	Weighted median	11	1.24141	2.82417	0.660251
Auto Immune Traits (Sure)	disease_AID_SURE	Migr-WO	Inverse variance weighted	11	2.8506	2.09859	0.174356
Auto Immune Traits (Sure)	disease_AID_SURE	Migr-WO	Simple mode	11	7.59737	4.59358	0.129149
Auto Immune Traits (Sure)	disease_AID_SURE	Migr-WO	Weighted mode	11	1.55473	3.05949	0.622358
Eczema	disease_ALLERGY_ECZEMA_DIAGNOSED	Migr-WO	MR Egger	152	-0.326355	0.665991	0.624829
Eczema	disease_ALLERGY_ECZEMA_DIAGNOSED	Migr-WO	Weighted median	152	-0.365623	0.359972	0.309772
Eczema	disease_ALLERGY_ECZEMA_DIAGNOSED	Migr-WO	Inverse variance weighted	152	-0.216666	0.261856	0.407997
Eczema	disease_ALLERGY_ECZEMA_DIAGNOSED	Migr-WO	Simple mode	152	0.709427	1.01593	0.486063
Eczema	disease_ALLERGY_ECZEMA_DIAGNOSED	Migr-WO	Weighted mode	152	-1.3072	0.728298	0.0746744
Asthma	disease_ASTHMA_DIAGNOSED	Migr-WO	MR Egger	97	0.234029	1.1455	0.838553
Asthma	disease_ASTHMA_DIAGNOSED	Migr-WO	Weighted median	97	0.22525	0.553824	0.684215
Asthma	disease_ASTHMA_DIAGNOSED	Migr-WO	Inverse variance weighted	97	-0.106432	0.456997	0.815844
Asthma	disease_ASTHMA_DIAGNOSED	Migr-WO	Simple mode	97	0.567736	1.12127	0.613785
Asthma	disease_ASTHMA_DIAGNOSED	Migr-WO	Weighted mode	97	0.0136606	0.856711	0.987311
Cardiovascular Diseases	disease_CARDIOVASCULAR	Migr-WO	MR Egger	210	-0.162677	0.671599	0.808845
Cardiovascular Diseases	disease_CARDIOVASCULAR	Migr-WO	Weighted median	210	0.0719526	0.317668	0.82081
Cardiovascular Diseases	disease_CARDIOVASCULAR	Migr-WO	Inverse variance weighted	210	0.324822	0.240408	0.176655
Cardiovascular Diseases	disease_CARDIOVASCULAR	Migr-WO	Simple mode	210	-0.49779	1.03463	0.630927
Cardiovascular Diseases	disease_CARDIOVASCULAR	Migr-WO	Weighted mode	210	-0.796647	0.836855	0.34222
Dermatologic Diseases	disease_DERMATOLOGY	Migr-WO	MR Egger	20	1.93947	3.15792	0.546794
Dermatologic Diseases	disease_DERMATOLOGY	Migr-WO	Weighted median	20	-0.056786	1.88357	0.975949
Dermatologic Diseases	disease_DERMATOLOGY	Migr-WO	Inverse variance weighted	20	0.561906	1.61458	0.727826
Dermatologic Diseases	disease_DERMATOLOGY	Migr-WO	Simple mode	20	1.89083	4.25336	0.661667
Dermatologic Diseases	disease_DERMATOLOGY	Migr-WO	Weighted mode	20	-2.73928	2.20617	0.229479
High Cholesterol	disease_HI_CHOL_SELF_REP	Migr-WO	MR Egger	77	0.749942	0.592427	0.209474
High Cholesterol	disease_HI_CHOL_SELF_REP	Migr-WO	Weighted median	77	0.593996	0.560189	0.288986
High Cholesterol	disease_HI_CHOL_SELF_REP	Migr-WO	Inverse variance weighted	77	0.413293	0.332447	0.2138
High Cholesterol	disease_HI_CHOL_SELF_REP	Migr-WO	Simple mode	77	0.236219	1.08678	0.828512
High Cholesterol	disease_HI_CHOL_SELF_REP	Migr-WO	Weighted mode	77	0.618889	0.69626	0.376875
Hypothyroidism	disease_HYPOTHYROIDISM_SELF_REP	Migr-WO	MR Egger	119	0.000641806	1.21747	0.99958
Hypothyroidism	disease_HYPOTHYROIDISM_SELF_REP	Migr-WO	Weighted median	119	0.875404	0.758133	0.24822
Hypothyroidism	disease_HYPOTHYROIDISM_SELF_REP	Migr-WO	Inverse variance weighted	119	0.326564	0.554034	0.555573
Hypothyroidism	disease_HYPOTHYROIDISM_SELF_REP	Migr-WO	Simple mode	119	0.946642	1.63594	0.563926
Hypothyroidism	disease_HYPOTHYROIDISM_SELF_REP	Migr-WO	Weighted mode	119	1.07054	1.03523	0.303196
Respiratory and Ear-nose-throat Diseases	disease_RESPIRATORY_ENT	Migr-WO	MR Egger	82	-0.509719	1.39253	0.715302
Respiratory and Ear-nose-throat Diseases	disease_RESPIRATORY_ENT	Migr-WO	Weighted median	82	0.847091	0.581588	0.145251
Respiratory and Ear-nose-throat Diseases	disease_RESPIRATORY_ENT	Migr-WO	Inverse variance weighted	82	0.349404	0.51376	0.496446
Respiratory and Ear-nose-throat Diseases	disease_RESPIRATORY_ENT	Migr-WO	Simple mode	82	1.66369	1.31733	0.210239
Respiratory and Ear-nose-throat Diseases	disease_RESPIRATORY_ENT	Migr-WO	Weighted mode	82	0.670729	0.908402	0.462429
Type 2 Diabetes	disease_T2D	Migr-WO	MR Egger	64	-0.91889	1.83586	0.61848
Type 2 Diabetes	disease_T2D	Migr-WO	Weighted median	64	-1.66325	1.32583	0.209664
Type 2 Diabetes	disease_T2D	Migr-WO	Inverse variance weighted	64	-1.52986	0.758296	0.0436437
Type 2 Diabetes	disease_T2D	Migr-WO	Simple mode	64	-4.30704	2.62552	0.105895
Type 2 Diabetes	disease_T2D	Migr-WO	Weighted mode	64	-1.88064	1.44454	0.197693
Basal Metabolic Rate	impedance_BASAL_METABOLIC_RATEz	Migr-WO	MR Egger	584	-0.0837827	0.211655	0.692364
Basal Metabolic Rate	impedance_BASAL_METABOLIC_RATEz	Migr-WO	Weighted median	584	-0.201463	0.126794	0.112084
Basal Metabolic Rate	impedance_BASAL_METABOLIC_RATEz	Migr-WO	Inverse variance weighted	584	-0.129988	0.0867813	0.134164
Basal Metabolic Rate	impedance_BASAL_METABOLIC_RATEz	Migr-WO	Simple mode	584	-0.527249	0.34404	0.125936
Basal Metabolic Rate	impedance_BASAL_METABOLIC_RATEz	Migr-WO	Weighted mode	584	-0.33132	0.264437	0.210735
FEV1-FVC Ratio	lung_FEV1FVCzSMOKE	Migr-WO	MR Egger	413	0.199206	0.132364	0.133096
FEV1-FVC Ratio	lung_FEV1FVCzSMOKE	Migr-WO	Weighted median	413	0.0882169	0.0856119	0.302809
FEV1-FVC Ratio	lung_FEV1FVCzSMOKE	Migr-WO	Inverse variance weighted	413	-0.0192858	0.0578447	0.738827
FEV1-FVC Ratio	lung_FEV1FVCzSMOKE	Migr-WO	Simple mode	413	0.222444	0.244448	0.363362
FEV1-FVC Ratio	lung_FEV1FVCzSMOKE	Migr-WO	Weighted mode	413	0.16519	0.13587	0.224759
Forced Vital Capacity (FVC)	lung_FVCzSMOKE	Migr-WO	MR Egger	332	0.265138	0.265768	0.319189
Forced Vital Capacity (FVC)	lung_FVCzSMOKE	Migr-WO	Weighted median	332	0.0803232	0.104689	0.44293
Forced Vital Capacity (FVC)	lung_FVCzSMOKE	Migr-WO	Inverse variance weighted	332	-0.0113439	0.0773466	0.883398
Forced Vital Capacity (FVC)	lung_FVCzSMOKE	Migr-WO	Simple mode	332	0.192798	0.370099	0.602759
Forced Vital Capacity (FVC)	lung_FVCzSMOKE	Migr-WO	Weighted mode	332	0.277938	0.283357	0.327372
Neuroticism	mental_NEUROTICISM	Migr-WO	MR Egger	113	0.011832	0.232314	0.959472
Neuroticism	mental_NEUROTICISM	Migr-WO	Weighted median	113	0.112502	0.0583479	0.0538388
Neuroticism	mental_NEUROTICISM	Migr-WO	Inverse variance weighted	113	0.136963	0.0452239	0.00245728
Neuroticism	mental_NEUROTICISM	Migr-WO	Simple mode	113	0.00774014	0.173222	0.964439
Neuroticism	mental_NEUROTICISM	Migr-WO	Weighted mode	113	-0.00703034	0.173267	0.967707
Morning Person	other_MORNINGPERSON	Migr-WO	MR Egger	121	-0.749073	0.988362	0.450013
Morning Person	other_MORNINGPERSON	Migr-WO	Weighted median	121	0.138832	0.385002	0.718397
Morning Person	other_MORNINGPERSON	Migr-WO	Inverse variance weighted	121	-0.324603	0.293792	0.269214
Morning Person	other_MORNINGPERSON	Migr-WO	Simple mode	121	0.663853	1.11121	0.551356
Morning Person	other_MORNINGPERSON	Migr-WO	Weighted mode	121	0.29623	0.889203	0.739609
Hair Color	pigment_HAIR	Migr-WO	MR Egger	306	0.101875	0.0984468	0.301575
Hair Color	pigment_HAIR	Migr-WO	Weighted median	306	0.0693543	0.0964001	0.471869
Hair Color	pigment_HAIR	Migr-WO	Inverse variance weighted	306	0.0567714	0.064598	0.379487
Hair Color	pigment_HAIR	Migr-WO	Simple mode	306	0.136327	0.221379	0.53848
Hair Color	pigment_HAIR	Migr-WO	Weighted mode	306	0.0916806	0.117106	0.434302
Blonde Hair	pigment_HAIR_blonde	Migr-WO	MR Egger	210	0.245392	0.338263	0.468993
Blonde Hair	pigment_HAIR_blonde	Migr-WO	Weighted median	210	-0.0438056	0.309368	0.887398
Blonde Hair	pigment_HAIR_blonde	Migr-WO	Inverse variance weighted	210	0.0483215	0.202651	0.811534
Blonde Hair	pigment_HAIR_blonde	Migr-WO	Simple mode	210	-0.26238	0.603034	0.663939
Blonde Hair	pigment_HAIR_blonde	Migr-WO	Weighted mode	210	0.0488284	0.344135	0.887306
Dark Brown Hair	pigment_HAIR_darkbrown	Migr-WO	MR Egger	193	0.220596	0.23402	0.347057
Dark Brown Hair	pigment_HAIR_darkbrown	Migr-WO	Weighted median	193	-0.0466212	0.210534	0.824748
Dark Brown Hair	pigment_HAIR_darkbrown	Migr-WO	Inverse variance weighted	193	-0.0426011	0.146041	0.770511
Dark Brown Hair	pigment_HAIR_darkbrown	Migr-WO	Simple mode	193	-0.355244	0.429121	0.408788
Dark Brown Hair	pigment_HAIR_darkbrown	Migr-WO	Weighted mode	193	-0.298946	0.267437	0.26504
Skin Color	pigment_SKIN	Migr-WO	MR Egger	145	-0.274486	0.299929	0.361642
Skin Color	pigment_SKIN	Migr-WO	Weighted median	145	-0.201791	0.289733	0.486132
Skin Color	pigment_SKIN	Migr-WO	Inverse variance weighted	145	-0.105019	0.194596	0.589419
Skin Color	pigment_SKIN	Migr-WO	Simple mode	145	-0.243934	0.594519	0.682192
Skin Color	pigment_SKIN	Migr-WO	Weighted mode	145	-0.243934	0.331586	0.463135
Sunburn Occasion	pigment_SUNBURN	Migr-WO	MR Egger	57	0.0559787	0.290878	0.848101
Sunburn Occasion	pigment_SUNBURN	Migr-WO	Weighted median	57	0.261858	0.282321	0.353657
Sunburn Occasion	pigment_SUNBURN	Migr-WO	Inverse variance weighted	57	-0.049953	0.192631	0.795389
Sunburn Occasion	pigment_SUNBURN	Migr-WO	Simple mode	57	-0.437861	0.453063	0.337976
Sunburn Occasion	pigment_SUNBURN	Migr-WO	Weighted mode	57	0.0809725	0.271161	0.76634
Tanning	pigment_TANNING	Migr-WO	MR Egger	112	0.209013	0.230288	0.366066
Tanning	pigment_TANNING	Migr-WO	Weighted median	112	0.0876086	0.233867	0.707951
Tanning	pigment_TANNING	Migr-WO	Inverse variance weighted	112	0.0785963	0.157679	0.618162
Tanning	pigment_TANNING	Migr-WO	Simple mode	112	0.240893	0.381896	0.52948
Tanning	pigment_TANNING	Migr-WO	Weighted mode	112	0.240893	0.233107	0.303664
Age at Menarche	repro_MENARCHE_AGE	Migr-WO	MR Egger	240	0.212796	0.104893	0.0436026
Age at Menarche	repro_MENARCHE_AGE	Migr-WO	Weighted median	240	0.0615657	0.0665633	0.355007
Age at Menarche	repro_MENARCHE_AGE	Migr-WO	Inverse variance weighted	240	0.0719953	0.0390129	0.0649762
Age at Menarche	repro_MENARCHE_AGE	Migr-WO	Simple mode	240	0.00769733	0.18688	0.96718
Age at Menopause	repro_MENARCHE_AGE	Migr-WO	Weighted mode	240	0.144244	0.118584	0.22504
Age at Menopause	repro_MENOPAUSE_AGE	Migr-WO	MR Egger	74	0.000669185	0.0343755	0.984522
Age at Menopause	repro_MENOPAUSE_AGE	Migr-WO	Weighted median	74	0.0167324	0.024849	0.500718
Age at Menopause	repro_MENOPAUSE_AGE	Migr-WO	Inverse variance weighted	74	0.00509157	0.0152819	0.739001
Age at Menopause	repro_MENOPAUSE_AGE	Migr-WO	Simple mode	74	0.00339046	0.053449	0.949595
Age at Menopause	repro_MENOPAUSE_AGE	Migr-WO	Weighted mode	74	0.0076022	0.0342462	0.824944
Number Children (Pooled)	repro_NumberChildrenEverBorn_Pooled	Migr-WO	MR Egger	12	-1.19974	1.73779	0.50566
Number Children (Pooled)	repro_NumberChildrenEverBorn_Pooled	Migr-WO	Weighted median	12	0.0142393	0.459221	0.975264
Number Children (Pooled)	repro_NumberChildrenEverBorn_Pooled	Migr-WO	Inverse variance weighted	12	0.333949	0.369693	0.366359
Number Children (Pooled)	repro_NumberChildrenEverBorn_Pooled	Migr-WO	Simple mode	12	-0.139769	0.696763	0.844674
Number Children (Pooled)	repro_NumberChildrenEverBorn_Pooled	Migr-WO	Weighted mode	12	0.0160589	0.600699	0.979151

## Sheet: SuppT6_Cardiovascular
Cross-trait LDSC of Migraine headache and cardiovascular phenotypes
Migraine category	Trait	Genetic Correlation	se	Z	P
Migr-ALL	Coronary Artery Disease	-0.0274	0.0531	-0.5154	0.6063
Migr-WA	Coronary Artery Disease	0.0593	0.0924	0.6422	0.5207
Migr-WO	Coronary Artery Disease	-0.0923	0.084	-1.0986	0.272
Migr-ALL	Type 2 Diabetes	0.108	0.0275	3.9322	8.4172e-05
Migr-WA	Type 2 Diabetes	0.0563	0.0547	1.03	0.303
Migr-WO	Type 2 Diabetes	-0.0146	0.0505	-0.2886	0.7729
Migr-ALL	Stroke: Any stroke	0.0562	0.0488	1.1526	0.2491
Migr-WA	Stroke: Any stroke	-0.0134	0.0994	-0.135	0.8926
Migr-WO	Stroke: Any stroke	-0.0119	0.0805	-0.1473	0.8829
Migr-ALL	Stroke: Any ischemic stroke	0.0601	0.0471	1.2757	0.2021
Migr-WA	Stroke: Any ischemic stroke	0.0132	0.0982	0.1343	0.8932
Migr-WO	Stroke: Any ischemic stroke	-0.0086	0.0802	-0.1077	0.9142
Migr-ALL	Stroke: Large artery stroke	-0.4272	0.8354	-0.5114	0.6091
Migr-WA	Stroke: Large artery stroke	-0.5427	0.5461	-0.9938	0.3203
Migr-WO	Stroke: Large artery stroke	-0.6996	0.5035	-1.3894	0.1647
Migr-ALL	Stroke: Cardioembolic stroke	0.0478	0.0675	0.7083	0.4788
Migr-WA	Stroke: Cardioembolic stroke	-0.1745	0.1264	-1.381	0.1673
Migr-WO	Stroke: Cardioembolic stroke	-0.0678	0.1045	-0.6487	0.5166
Migr-ALL	Stroke: Small vessel stroke	0.013	0.0929	0.1401	0.8886
Migr-WA	Stroke: Small vessel stroke	-0.3633	0.1801	-2.0171	0.0437
Migr-WO	Stroke: Small vessel stroke	-0.0861	0.1555	-0.5539	0.5796

## Sheet: SuppT7_Mig_BP
Cross-trait LDSC between Migraine and blood pressure phenotypes
Migraine Trait	Blood pressure Trait	Genetic Correlation	Z	P
Migr-ALL	Diastolic blood pressure (DBP)	0.1145	4.76428	1.9e-06
Migr-WA	Diastolic blood pressure (DBP)	0.1682	3.2424	0.0012
Migr-WO	Diastolic blood pressure (DBP)	0.1391	3.3327	0.0009
Migr-ALL	Systolic blood pressure (SBP)	0.063	2.5363	0.0112
Migr-WA	Systolic blood pressure (SBP)	0.1056	2.1359	0.0327
Migr-WO	Systolic blood pressure (SBP)	0.0319	0.786	0.4319
Migr-ALL	Pulse pressure (PP)	-0.0053	-0.2136	0.8309
Migr-WA	Pulse pressure (PP)	0.0108	0.2209	0.8252
Migr-WO	Pulse pressure (PP)	-0.0781	-1.9498	0.0512
Blood pressure data from Evangelou et al. 2018.
Steiger Directiionality Test of DBP on Migr-ALL
snp_r2.exposure	snp_r2.outcome	correct_causal_direction	steiger_pval
0.0687485	0.00443954	TRUE	0

## Sheet: SuppT8_Mig_Lipids
LDSC between lipid phenotypes and migraine
Migraine	Lipid Trait	Genetic Correlation	Z	P
Migr-ALL	HDL	-0.0994	-3.7004	0.0002
Migr-WA	HDL	-0.0269	-0.4685	0.6394
Migr-WO	HDL	-0.0492	-1.1215	0.2621
Migr-ALL	LDL	0.1079	3.0658	0.0022
Migr-WA	LDL	0.1474	2.3571	0.0184
Migr-WO	LDL	0.0982	1.9132	0.0557
Migr-ALL	TC (total cholesterol)	0.1194	3.4992	0.0005
Migr-WA	TC (total cholesterol)	0.1781	2.661	0.0078
Migr-WO	TC (total cholesterol)	0.1393	2.5585	0.0105
Migr-ALL	TG (triglycerides)	0.1121	4.4706	7.7983e-06
Migr-WA	TG (triglycerides)	0.1194	2.2814	0.0225
Migr-WO	TG (triglycerides)	0.0766	1.8724	0.0612
Mendelian randomization
outcome	exposure	method	nsnp	b	se	pval
Migr-ALL	TG	MR Egger	196	0.0270764	0.0540365	0.616886
Migr-ALL	TG	Weighted median	196	0.0507555	0.0489903	0.300187
Migr-ALL	TG	Inverse variance weighted	196	0.0647243	0.0342651	0.0589019
Migr-ALL	TG	Simple mode	196	0.046957	0.105373	0.656362
Migr-ALL	TG	Weighted mode	196	0.0341212	0.044814	0.44734
Migr-ALL	TC	MR Egger	160	-0.00591256	0.0506228	0.90717
Migr-ALL	TC	Weighted median	160	0.0141908	0.0488011	0.771213
Migr-ALL	TC	Inverse variance weighted	160	0.0310561	0.0310558	0.317306
Migr-ALL	TC	Simple mode	160	0.180964	0.110025	0.101996
Migr-ALL	TC	Weighted mode	160	0.00729071	0.0514291	0.887447
Migr-ALL	LDL	MR Egger	143	-0.012159	0.0470809	0.796585
Migr-ALL	LDL	Weighted median	143	0.0413889	0.0441759	0.348804
Migr-ALL	LDL	Inverse variance weighted	143	0.0378382	0.0311335	0.224231
Migr-ALL	LDL	Simple mode	143	0.306796	0.101521	0.00297962
Migr-ALL	LDL	Weighted mode	143	0.0245593	0.045942	0.593782
Migr-ALL	HDL	MR Egger	232	-0.0769122	0.0507486	0.131005
Migr-ALL	HDL	Weighted median	232	-0.0963792	0.0463802	0.0377069
Migr-ALL	HDL	Inverse variance weighted	232	-0.0183197	0.029884	0.539859
Migr-ALL	HDL	Simple mode	232	-0.08423	0.104674	0.421825
Migr-ALL	HDL	Weighted mode	232	-0.108154	0.0482803	0.026035
Migr-WA	TG	MR Egger	196	-0.129618	0.110491	0.242191
Migr-WA	TG	Weighted median	196	-0.109917	0.0980472	0.262262
Migr-WA	TG	Inverse variance weighted	196	-0.0174085	0.0701661	0.804054
Migr-WA	TG	Simple mode	196	-0.0790901	0.221064	0.720902
Migr-WA	TG	Weighted mode	196	-0.10035	0.0887668	0.25966
Migr-WA	TC	MR Egger	159	0.203388	0.100291	0.0442537
Migr-WA	TC	Weighted median	159	0.0854584	0.0993295	0.389595
Migr-WA	TC	Inverse variance weighted	159	0.105348	0.0619041	0.0887943
Migr-WA	TC	Simple mode	159	0.0327737	0.231311	0.887508
Migr-WA	TC	Weighted mode	159	0.0990946	0.132097	0.454271
Migr-WA	LDL	MR Egger	143	0.0534005	0.0912535	0.559356
Migr-WA	LDL	Weighted median	143	0.113767	0.0941809	0.227062
Migr-WA	LDL	Inverse variance weighted	143	0.108716	0.0605466	0.0725632
Migr-WA	LDL	Simple mode	143	0.00282438	0.191968	0.988282
Migr-WA	LDL	Weighted mode	143	0.0739346	0.0921632	0.42377
Migr-WA	HDL	MR Egger	232	-0.0568775	0.103874	0.584525
Migr-WA	HDL	Weighted median	232	-0.100939	0.0954213	0.290135
Migr-WA	HDL	Inverse variance weighted	232	-0.0227664	0.0609855	0.708919
Migr-WA	HDL	Simple mode	232	-0.0998913	0.216503	0.644956
Migr-WA	HDL	Weighted mode	232	-0.0998913	0.0913132	0.27512
Migr-WO	TG	MR Egger	196	0.0154073	0.0906575	0.865226
Migr-WO	TG	Weighted median	196	-0.0320352	0.0839331	0.702702
Migr-WO	TG	Inverse variance weighted	196	0.0444749	0.0573726	0.438225
Migr-WO	TG	Simple mode	196	-0.123059	0.181398	0.498325
Migr-WO	TG	Weighted mode	196	0.00465216	0.073338	0.949486
Migr-WO	TC	MR Egger	159	-0.00893401	0.0928389	0.92346
Migr-WO	TC	Weighted median	159	0.0420075	0.0847058	0.619949
Migr-WO	TC	Inverse variance weighted	159	0.0546714	0.0570579	0.337974
Migr-WO	TC	Simple mode	159	0.0525581	0.181805	0.772891
Migr-WO	TC	Weighted mode	159	0.0336508	0.0847643	0.691909
Migr-WO	LDL	MR Egger	143	0.0542126	0.087853	0.538175
Migr-WO	LDL	Weighted median	143	0.155003	0.0876222	0.0768961
Migr-WO	LDL	Inverse variance weighted	143	0.0308194	0.0577151	0.593347
Migr-WO	LDL	Simple mode	143	-0.0414198	0.175865	0.814145
Migr-WO	LDL	Weighted mode	143	0.0689605	0.084445	0.415507
Migr-WO	HDL	MR Egger	232	0.0506695	0.0875192	0.563187
Migr-WO	HDL	Weighted median	232	-0.00882047	0.0828331	0.915198
Migr-WO	HDL	Inverse variance weighted	232	0.0802044	0.0513991	0.11866
Migr-WO	HDL	Simple mode	232	0.124923	0.163675	0.4461
Migr-WO	HDL	Weighted mode	232	0.0245722	0.0804628	0.760348
Lipid GWAS data from Klarin et al. 2018

## Sheet: SuppT9_Autoimmune
Cross-trait LDSC between migraine and autoimmune traits
Migraine	Trait	Source	Genetic Correlation	Z	P
Migr-ALL	Asthma	Ferreira et al.	0.1695	5.1308	2.8849e-07
Migr-WA	Asthma	Ferreira et al.	0.1303	1.7911	0.0733
Migr-WO	Asthma	Ferreira et al.	0.1337	2.5158	0.0119
Migr-WA	Asthma	Demenais et al.	0.1114	2.4651	0.0137
Migr-WA	Asthma	Demenais et al.	0.0518	0.5163	0.6056
Migr-WO	Asthma	Demenais et al.	0.1192	1.5145	0.1299
Migr-ALL	Eczema	Paternoster et al.	0.1112	1.8207	0.0687
Migr-WA	Eczema	Paternoster et al.	0.0836	0.6345	0.5258
Migr-WO	Eczema	Paternoster et al.	0.0171	0.1454	0.8844

[truncated: 9 more sheets: SuppT10_Education, SuppT11_Neuroticism_Depression_, SuppT12_Neuroticism_MR, SuppT13_Bloodtraits, SuppT14_Mig_Alz, SuppT15_Calcium_MR_results, Supp_T16_Mag, Supp_T17_Mig_vitD, Supp_T18_Ca_BP_multvariate_MR]
